# Supplementary material for: Profiling of human lymphocytes reveals a specific network of protein kinases modulated by endurance training status
Source: Sci Rep. 2020 Jan 21;10:888. doi: 10.1038/s41598-020-57676-6 (PMC6972788; doi:10.1038/s41598-020-57676-6)
Supplement: Supplementary file 2 — Supplementary Information, Table S 1. [file 41598_2020_57676_MOESM2_ESM.xlsx]

## Sheet: PTK_Export_CenterDateNEU_Mean_1
								New order	1	2	3	4	5	6	7	8	9	10	11
								Group	Un-trained													Endurance trained
								Sample name	UT8	UT6	UT13	UT7	UT9	UT2	UT12	UT4	UT14	UT10	UT1			T6	T3	T12	T1	T11	T9	T10	T2	T8	T4	T5
								Date	02.06.2017	30.05.2017	02.06.2017	30.05.2017	02.06.2017	30.05.2017	02.06.2017	30.05.2017	02.06.2017	02.06.2017	30.05.2017			30.05.2017	30.05.2017	02.06.2017	30.05.2017	02.06.2017	02.06.2017	02.06.2017	30.05.2017	02.06.2017	30.05.2017	30.05.2017
								Comment 1	not-trained													trained
Description	UniprotAccession	ID	Sequence	Tyr	spotRow	spotCol	Sort by CF		1	2	3	4	5	6	7	8	9	10	11			1	2	3	4	5	6	7	8	9	10	11
Dual specificity tyrosine-phosphorylation-regulated kinase 1A(EC 2.7.12.1) (Protein kinase minibrain homolog) (MNBH) (HP86) (Dualspecificity YAK1-related kinase) (hMNB).	Q13627	DYR1A_212_224	KHDTEMKYYIVHL	[219, 220]	2	11	1		-2.39914	4.2222	-2.39914	-2.03678	-2.39914	0.439867	2.57944	0.459297	1.81546	3.10176	2.21401			-2.03678	-2.03678	-0.549629	-2.03678	-2.39914	2.19036	1.54183	1.78988	-1.08266	-2.03678	1.05866
Receptor tyrosine-protein kinase erbB-2 precursor (EC 2.7.10.1)(p185erbB2) (C-erbB-2) (NEU proto-oncogene) (Tyrosine kinase-type cellsurface receptor HER2) (MLN 19) (CD340 antigen).	P04626	ERBB2_870_882	LDIDETEYHADGG	[877]	4	11	2		-1.92805	-2.30792	-0.514892	1.57703	-0.694201	1.25418	-0.531905	1.78434	0.954151	0.92271	2.52162			-2.30792	-2.30792	-1.02544	-2.30792	1.05098	0.770812	0.461858	1.1809	0.533983	3.22155	-2.30792
Glutamyl aminopeptidase (EC 3.4.11.7) (EAP) (Aminopeptidase A) (APA)(Differentiation antigen gp160) (CD249 antigen).	Q07075	AMPE_5_17	EREGSKRYCIQTK	[12]	1	3	3		0.290903	-0.175889	-0.112733	0.191048	-0.510812	0.251959	0.454681	-0.20417	0.193353	0.0342008	-0.0644932			-0.0305619	-0.17362	0.0174863	0.130515	-0.248915	-0.390912	0.184021	0.152383	0.0887257	0.0889106	-0.166082
Myelin basic protein (MBP) (Myelin A1 protein) (Myelin membraneencephalitogenic protein).	P02686	MBP_263_275	GRASDYKSAHKGF	[268]	6	12	4		1.47647	-0.474952	-2.91973	1.6248	-0.912945	0.730745	2.29998	0.673657	2.01145	-2.91973	0.893344			0.943711	0.878263	-0.65897	-1.35427	-2.91973	1.59433	1.94012	-0.970745	1.00877	-3.55116	0.606613
E3 ubiquitin-protein ligase CBL (EC 6.3.2.-) (Signal transductionprotein CBL) (Proto-oncogene c-CBL) (Casitas B-lineage lymphoma proto-oncogene) (RING finger protein 55).	P22681	CBL_693_705	EGEEDTEYMTPSS	[700]	2	2	5		-1.97152	-2.6193	-0.255217	0.635768	-0.837761	0.740238	-0.576645	2.79552	0.623646	0.731534	2.14162			-1.04344	-2.6193	-0.100695	-2.6193	1.07636	0.852663	-0.263756	1.39424	0.72139	3.81328	-2.6193
T-cell surface glycoprotein CD3 zeta chain precursor (T-cell receptorT3 zeta chain) (CD247 antigen).	P20963	CD3Z_116_128	KDKMAEAYSEIGM	[123]	2	3	6		-0.56948	-0.503947	-0.781515	0.182972	-0.501626	-1.11707	0.243106	0.779439	0.182585	0.648155	1.99706			-3.92831	-3.92831	0.0376292	1.08524	-0.257122	-0.0336484	0.735751	1.73555	0.296165	1.64755	2.04983
1-phosphatidylinositol-4,5-bisphosphate phosphodiesterase gamma-1(EC 3.1.4.11) (Phosphoinositide phospholipase C) (PLC-gamma-1)(Phospholipase C-gamma-1) (PLC-II) (PLC-148).	P19174	PLCG1_776_788	EGRNPGFYVEANP	[783]	9	6	7		-0.754282	-1.88636	-1.0667	-1.88636	-1.48399	-1.88636	0.334303	2.61814	0.833405	1.56163	2.81618			0.769428	-1.88636	-4.07349	-1.88636	0.629046	0.90509	2.08429	-1.88636	1.03069	1.77374	3.34065
Insulin receptor precursor (EC 2.7.10.1) (IR) (CD220 antigen)[Contains: Insulin receptor subunit alpha; Insulin receptor subunitbeta].	P06213	INSR_1348_1360	SLGFKRSYEEHIP	[1355]	5	12	8		0.393749	-0.320024	-0.588932	-0.188558	0.232618	0.224151	1.039	-0.129292	-1.38087	-0.677686	0.752063			0.204203	0.949651	0.421361	-1.08386	-0.348453	0.898093	-0.578639	-1.41302	0.589766	0.610351	0.394335
Mitogen-activated protein kinase 1 (EC 2.7.11.24) (Extracellular signal-regulated kinase 2) (ERK-2) (Mitogen-activated protein kinase 2) (MAP kinase 2) (MAPK 2) (p42-MAPK) (ERT1).	P28482	MK01_180_192	HTGFLTEYVATRW	[187]	7	2	9		-1.43451	-0.273469	-0.318894	0.185418	-0.182734	0.171112	0.109038	-0.0233367	0.255541	0.635986	0.39363			-0.64227	-0.177692	0.209528	0.090254	0.344466	0.0542229	0.0553797	-0.102701	0.27198	0.206185	0.172871
Ephrin type-B receptor 1 precursor (EC 2.7.10.1) (Tyrosine-proteinkinase receptor EPH-2) (NET) (HEK6) (ELK).	P54762	EPHB1_921_933	SAIKMVQYRDSFL	[928]	4	6	10		-0.498465	-0.235374	-0.239938	-0.0868352	0.000665535	-0.142309	-0.0436574	0.226307	-0.078993	0.300894	0.512939			-0.189953	-0.180436	0.270677	0.0281412	-0.00827039	-0.0466205	0.154933	-0.346232	0.188775	0.301615	0.112138
Receptor tyrosine-protein kinase erbB-2 precursor (EC 2.7.10.1)(p185erbB2) (C-erbB-2) (NEU proto-oncogene) (Tyrosine kinase-type cellsurface receptor HER2) (MLN 19) (CD340 antigen).	P04626	ERBB2_1241_1253	PTAENPEYLGLDV	[1248]	4	10	11		-1.0441	-1.03848	-0.579229	-1.21636	-0.0928807	0.178134	-0.341541	-0.314263	0.168024	0.335442	2.40672			-1.98189	-3.27634	-0.0706515	0.301801	0.706286	0.209529	0.230428	2.1744	0.478691	1.7031	1.06317
Zinc finger and BTB domain-containing protein 16 (Zinc finger proteinPLZF) (Promyelocytic leukemia zinc finger protein) (Zinc fingerprotein 145).	Q05516	ZBT16_621_633	LRTHNGASPYQCT	[630]	12	12	12		-0.429763	-0.531543	-0.444707	-0.12257	-0.285006	0.0429089	0.125677	0.0577057	0.257286	0.416467	0.551763			-0.20109	-0.260888	0.136451	0.0692995	-0.215523	0.189982	-0.0909127	0.0821474	0.340048	0.135348	0.176918
Epidermal growth factor receptor precursor (EC 2.7.10.1) (Receptortyrosine-protein kinase ErbB-1).	P00533	EGFR_1165_1177	ISLDNPDYQQDFF	[1172]	3	6	13		-0.221843	-1.09378	-0.943728	0.130239	-0.331366	0.460521	-0.215085	0.402418	0.0996981	0.33396	0.589051			-0.00979948	-1.38949	-0.661275	-0.322632	0.79164	0.201155	0.302687	-0.0639377	0.644157	0.796021	0.501389
Annexin A2 (Annexin-2) (Annexin II) (Lipocortin II) (Calpactin I heavychain) (Chromobindin-8) (p36) (Protein I) (Placental anticoagulantprotein IV) (PAP-IV).	P07355	ANXA2_17_29	HSTPPSAYGSVKA	[24]	1	5	14		-0.879419	-0.369675	-0.252306	-0.745664	-0.158355	0.426916	-0.192889	-0.259984	0.139079	0.647959	0.972313			-0.504043	-0.299091	0.5605	0.171405	0.0789492	-0.138934	0.0485499	-0.541222	0.146864	0.553952	0.595093
Erythropoietin receptor precursor (EPO-R).	P19235	EPOR_419_431	ASAASFEYTILDP	[426]	4	9	15		-0.823899	-0.429618	-0.481928	-0.587274	-0.236451	-0.159914	-0.0146161	0.115105	0.255936	0.527852	0.975947			-1.31601	-1.00628	-0.204527	0.494381	0.174056	0.11467	0.445636	0.498424	0.243272	0.445433	0.969814
Vascular endothelial growth factor receptor 1 precursor (EC 2.7.10.1)(VEGFR-1) (Vascular permeability factor receptor) (Tyrosine-proteinkinase receptor FLT) (Flt-1) (Tyrosine-protein kinase FRT) (Fms-liketyrosine kinase 1).	P17948	VGFR1_1049_1061	KNPDYVRKGDTRL	[1053]	11	9	16		-3.28173	-0.305559	-3.28173	0.221468	-1.22829	-0.100834	1.08311	0.319806	2.19553	1.01411	1.21547			-2.01194	-1.12918	0.894234	0.467188	0.414519	1.35339	1.09495	0.658412	-0.258104	-0.0314255	0.696596
Linker for activation of T-cells family member 1 (36 kDa phospho-tyrosine adapter protein) (pp36) (p36-38).	O43561	LAT_194_206	MESIDDYVNVPES	[200]	6	7	17		-4.61211	-3.48176	-0.595644	0.114504	-0.892176	1.17942	-1.10788	2.24514	1.34224	0.966498	1.40871			0.905367	-3.48176	0.00919257	-3.48176	1.65442	1.30472	0.397669	1.10547	1.53307	2.78644	0.700217
Tyrosine-protein kinase JAK2 (EC 2.7.10.2) (Janus kinase 2) (JAK-2).	O60674	JAK2_563_577	VRREVGDYGQLHETE	[570]	6	3	18		-0.330378	-0.648332	-0.407026	-0.391174	-0.481357	0.169794	-0.24732	0.0625631	0.171979	0.434107	0.746073			-0.825021	-1.21914	-0.104441	0.319991	0.213293	-0.16306	0.592728	0.539636	0.321476	0.497343	0.748272
Vascular endothelial growth factor receptor 2 precursor (EC 2.7.10.1)(VEGFR-2) (Kinase insert domain receptor) (Protein-tyrosine kinasereceptor Flk-1) (CD309 antigen).	P35968	VGFR2_944_956	RFRQGKDYVGAIP	[951]	12	7	19		-0.311377	-0.198768	-0.197383	-0.248705	0.0383211	-0.0795792	-0.144969	0.0768935	0.0273557	0.214872	0.401904			-0.39594	-0.199386	0.411662	0.13144	-0.116633	-0.0478453	-0.0845875	-0.137573	0.210585	0.371769	0.277945
Beta-type platelet-derived growth factor receptor precursor(EC 2.7.10.1) (PDGF-R-beta) (CD140b antigen).	P09619	PGFRB_771_783	YMAPYDNYVPSAP	[771, 775, 778]	9	3	20		-1.13194	-1.96792	-0.663275	0.137769	-0.793547	-0.069265	0.016414	0.502023	0.357999	0.57009	1.28458			-1.39022	-1.81012	0.16006	0.0984983	0.0982774	0.130495	0.586513	1.2008	0.668915	0.680283	1.33357
Acetylcholine receptor subunit delta precursor.	Q07001	ACHD_383_395	YISKAEEYFLLKS	[383, 390]	1	2	21		-1.28255	-0.834595	-0.73464	-0.613739	-0.37363	-0.154643	0.21404	0.630494	0.255373	0.689749	0.92657			-0.731909	-1.10842	0.610145	0.513328	-0.12327	0.296512	0.137305	0.170235	0.31097	0.461299	0.741381
T-cell surface glycoprotein CD3 zeta chain precursor (T-cell receptorT3 zeta chain) (CD247 antigen).	P20963	CD3Z_146_158	STATKDTYDALHM	[153]	2	4	22		-0.390881	-3.3254	-0.975505	-0.754114	-0.249964	-3.3254	0.0880953	2.20171	0.15157	0.771081	2.41428			-3.3254	0.165846	0.0277931	0.875936	-0.1612	0.0717188	0.454252	1.9732	0.213039	1.77004	1.3293
Focal adhesion kinase 1 (EC 2.7.10.2) (FADK 1) (pp125FAK) (Protein-tyrosine kinase 2).	Q05397	FAK1_569_581	RYMEDSTYYKASK	[570, 576, 577]	5	3	23		-0.62301	-0.438434	-0.472017	-0.1693	-0.25483	0.103468	-0.0399563	0.058404	0.212732	0.439607	0.434317			-0.605079	-0.279223	0.384318	0.0529628	0.0569809	-0.158519	0.112675	0.157707	0.342019	0.181411	0.503767
Vascular endothelial growth factor receptor 2 precursor (EC 2.7.10.1)(VEGFR-2) (Kinase insert domain receptor) (Protein-tyrosine kinasereceptor Flk-1) (CD309 antigen).	P35968	VGFR2_1046_1058	DFGLARDIYKDPD	[1054]	12	3	24		-0.366379	-4.05984	-0.885666	-0.452368	-0.745418	0.00340493	0.171489	1.15988	0.1403	0.378273	1.51887			-2.16571	-1.96758	-0.0394537	1.16498	-0.0261233	0.194893	0.766775	1.89128	0.41131	0.734824	2.17224
Ephrin type-B receptor 1 precursor (EC 2.7.10.1) (Tyrosine-proteinkinase receptor EPH-2) (NET) (HEK6) (ELK).	P54762	EPHB1_771_783	DDTSDPTYTSSLG	[778]	4	5	25		-0.691144	-0.504164	-0.596542	-0.33334	-0.389953	0.0493874	-0.252045	0.0899672	0.39428	0.595061	0.55257			-0.951174	-0.657251	-0.150221	0.362609	0.422359	0.028335	0.230114	0.146676	0.409757	0.608935	0.635784
Vascular endothelial growth factor receptor 1 precursor (EC 2.7.10.1)(VEGFR-1) (Vascular permeability factor receptor) (Tyrosine-proteinkinase receptor FLT) (Flt-1) (Tyrosine-protein kinase FRT) (Fms-liketyrosine kinase 1).	P17948	VGFR1_1040_1052	DFGLARDIYKNPD	[1048]	11	7	26		-0.777982	-0.432039	-0.790673	-3.75669	-0.175135	1.00624	0.0112087	0.404137	-0.414391	0.544864	1.23221			-1.22251	-2.71642	0.157718	1.46376	0.286048	-0.182719	0.607317	1.1411	0.733745	1.18428	1.69592
Retinoblastoma-associated protein (PP110) (P105-RB) (RB).	P06400	RB_804_816	IYISPLKSPYKIS	[805, 813]	10	1	27		-0.546371	-0.190591	-0.272131	-0.245111	-0.24393	-0.111375	0.132621	0.159337	0.181353	0.281119	0.290458			-0.284925	0.0279634	0.314881	-0.0189069	-0.127066	-0.0489571	0.0769365	-0.0970404	0.251545	0.22762	0.242572
Beta-type platelet-derived growth factor receptor precursor(EC 2.7.10.1) (PDGF-R-beta) (CD140b antigen).	P09619	PGFRB_768_780	SSNYMAPYDNYVP	[771, 775, 778]	9	2	28		-0.937464	-0.902583	-0.967958	-0.537402	-0.127833	-0.229912	-0.0101611	0.273601	0.352767	0.398671	1.07728			-1.12969	-1.02783	0.348549	0.299392	0.200463	0.0241283	0.218961	0.657334	0.499877	0.619069	0.900734
Tyrosine-protein kinase receptor TYRO3 precursor (EC 2.7.10.1)(Tyrosine-protein kinase RSE) (Tyrosine-protein kinase SKY) (Tyrosine-protein kinase DTK) (Protein-tyrosine kinase byk).	Q06418	TYRO3_679_691	KIYSGDYYRQGCA	[681, 685, 686]	11	6	29		-0.634643	-0.420946	-0.237551	-0.309672	-0.226529	-0.0967343	-0.049765	0.0469262	0.118112	0.363759	0.603443			-0.476461	-0.350448	0.434772	0.240747	-0.127908	-0.0805505	0.0745846	-0.0661824	0.365718	0.328428	0.500899
Paired mesoderm homeobox protein 2 (PRX-2) (Paired-related homeoboxprotein 2).	Q99811	PRRX2_202_214	WTASSPYSTVPPY	[208, 214]	9	9	30		-0.658819	-0.636035	-0.491837	-0.537645	-0.201492	-0.106823	-0.190352	0.101741	0.259654	0.614919	0.723922			-0.688732	-0.370221	0.238458	0.177371	-0.0283958	0.011381	0.146394	0.2216	0.30009	0.302087	0.812735
Fibroblast growth factor receptor 3 precursor (EC 2.7.10.1) (FGFR-3)(CD333 antigen).	P22607	FGFR3_753_765	TVTSTDEYLDLSA	[760]	5	10	31		-0.767159	-1.37232	-0.405966	-0.54149	-0.332129	-0.415113	-0.425701	0.631067	-0.0399776	0.385973	1.29271			-0.101898	-1.94977	0.134661	-0.198049	0.477358	0.398052	0.150614	0.991465	0.424274	1.14113	0.522272
B-cell antigen receptor complex-associated protein alpha-chainprecursor (Ig-alpha) (MB-1 membrane glycoprotein) (Surface IgM-associated protein) (Membrane-bound immunoglobulin-associated protein)(CD79a antigen).	P11912	CD79A_181_193	EYEDENLYEGLNL	[182, 188]	2	5	32		-0.532439	-0.217753	-0.527423	-0.253107	-0.395536	-0.189012	-0.19175	-0.0883713	0.194708	0.542289	0.590888			-0.880928	-0.334394	-0.054778	0.031086	0.229435	0.0396834	0.440868	0.10819	0.254943	0.728122	0.50528
Annexin A1 (Annexin-1) (Annexin I) (Lipocortin I) (Calpactin II)(Chromobindin-9) (p35) (Phospholipase A2 inhibitory protein).	P04083	ANXA1_14_26	IENEEQEYVQTVK	[21]	1	4	33		-0.725894	-0.712598	-0.286266	-0.245172	-0.338783	0.0736071	-0.616426	0.382448	0.301817	0.367749	0.540301			-0.416591	-0.872992	-0.213565	-0.00730406	0.701637	0.373991	0.0842958	0.0422145	0.351445	0.835525	0.380561
Beta-type platelet-derived growth factor receptor precursor(EC 2.7.10.1) (PDGF-R-beta) (CD140b antigen).	P09619	PGFRB_1014_1028	PNEGDNDYIIPLPDP	[1021]	1	11	34		-1.00103	-0.928464	-0.61433	-0.161385	-0.422579	0.387638	-0.418452	0.388767	0.296085	0.427215	0.625138			-0.291922	-0.677948	-0.118116	-0.384398	0.708988	0.470594	0.198572	-0.13924	0.473055	0.93344	0.248373
Src substrate protein p85 (p80) (Cortactin).	Q01406	SRC8_CHICK_492_504	YQAEENTYDEYEN	[492, 499, 502]	10	9	35		-0.598406	-0.303764	-0.399017	-0.204338	-0.309859	-0.159441	-0.477019	-0.15853	0.350092	0.7167	0.486652			-0.585116	-0.301046	-0.0861522	-0.0938195	0.347767	0.0895651	0.251386	0.110211	0.114943	0.787217	0.421975
Ephrin type-A receptor 7 precursor (EC 2.7.10.1) (Tyrosine-proteinkinase receptor EHK-3) (EPH homology kinase 3) (Receptor protein-tyrosine kinase HEK11).	Q15375	EPHA7_607_619	TYIDPETYEDPNR	[608, 614]	4	4	36		-0.535881	-0.546245	-0.450808	-0.4465	-0.27985	-0.11588	-0.25074	0.101361	0.243747	0.369738	0.7209			-0.81122	-0.574426	-0.026311	0.253393	0.311536	-0.0217505	0.380826	0.171369	0.259494	0.645943	0.601304
Erythropoietin receptor precursor (EPO-R).	P19235	EPOR_361_373	SEHAQDTYLVLDK	[368]	4	8	37		-0.530738	-0.384545	-0.604146	-0.443465	-0.323693	-0.178673	-0.124566	0.0251357	0.158261	0.574314	0.592519			-0.941241	-0.443968	0.184087	0.206036	0.216497	-0.110517	0.441805	0.163552	0.118697	0.633038	0.77161
Serine/threonine-protein phosphatase 2A catalytic subunit beta isoform(EC 3.1.3.16) (PP2A-beta).	P62714	PP2AB_297_309	EPHVTRRTPDYFL	[307]	8	3	38		-0.705046	-0.648567	-0.312878	-0.303344	-0.347405	-0.182745	0.210612	0.27275	0.0807473	0.345021	0.520564			-0.371646	-0.489231	0.400512	0.078872	-0.216924	0.0969402	0.0519645	0.100903	0.396457	0.292029	0.730416
Cell division protein kinase 2 (EC 2.7.11.22) (p33 protein kinase).	P24941	CDK2_8_20	EKIGEGTYGVVYK	[15, 19]	2	6	39		-0.641183	-0.331842	-0.471669	-0.300825	-0.361626	-0.124607	-0.0581576	0.048972	0.216634	0.492522	0.440959			-0.869188	-0.307619	0.274467	0.391779	0.118889	-0.0503823	0.159507	-0.0347281	0.321	0.543837	0.543263
Vinculin (Metavinculin).	P18206	VINC_815_827	KSFLDSGYRILGA	[822]	12	10	40		-0.523682	-0.544564	-0.528002	-0.207424	-0.207259	-0.269678	0.0495005	0.282977	0.066495	0.321361	0.608553			-0.266751	-0.486501	0.425003	-0.151596	0.020516	0.156971	0.0913206	0.298868	0.127776	0.393881	0.342235
Vascular endothelial growth factor receptor 1 precursor (EC 2.7.10.1)(VEGFR-1) (Vascular permeability factor receptor) (Tyrosine-proteinkinase receptor FLT) (Flt-1) (Tyrosine-protein kinase FRT) (Fms-liketyrosine kinase 1).	P17948	VGFR1_1326_1338	DYNSVVLYSTPPI	[1327, 1333]	12	2	41		-0.875705	-0.601576	-0.742547	-0.554653	-0.294163	-0.0548333	0.220624	0.365822	0.388317	0.2186	0.63037			-0.654507	-0.548616	0.206472	0.081093	0.183983	0.0889509	0.300895	0.152848	0.304575	0.520867	0.663184
Paxillin.	P49023	PAXI_111_123	VGEEEHVYSFPNK	[118]	8	5	42		-0.462385	-0.508248	-0.569036	-0.471891	-0.412394	-0.22182	0.0448901	0.00556313	0.109805	0.528406	0.6965			-0.882526	-0.408861	0.200137	0.412101	0.00260891	-0.138999	0.498818	0.122668	0.198149	0.541848	0.714666
Signal transducer and activator of transcription 4.	Q14765	STAT4_714_726	PSDLLPMSPSVYA	[725]	11	2	43		-1.57195	-2.22932	-1.13469	-2.22932	-0.482207	-2.0746	0.461255	1.51443	0.903461	0.624099	1.77577			-2.22932	-2.22932	-0.037062	1.96013	0.550126	0.025469	0.17503	2.1759	0.486463	0.919274	2.64638
Keratin, type II cytoskeletal 6B (Cytokeratin-6B) (CK 6B) (K6bkeratin).	P04259	K2C6B_53_65	GAGFGSRSLYGLG	[62]	6	4	44		-0.764409	-0.463886	-0.256905	-0.335189	-0.0349847	-0.247936	-0.0659123	0.121354	0.156561	0.306235	0.60778			-0.359836	-0.321339	0.275236	0.298551	-0.221272	0.0303277	0.206658	0.0217135	0.368464	0.172623	0.506165
Protein tyrosine kinase 2 beta (EC 2.7.10.2) (Focal adhesion kinase 2)(FADK 2) (Proline-rich tyrosine kinase 2) (Cell adhesion kinase beta)(CAK beta) (Calcium-dependent tyrosine kinase) (CADTK) (Relatedadhesion focal tyrosine kinase) (RAFTK).	Q14289	FAK2_572_584	RYIEDEDYYKASV	[573, 579, 580]	5	4	45		-0.300424	-0.506214	-0.389829	-0.22483	-0.263058	0.151973	-0.196414	-0.0569004	0.176753	0.199199	0.479891			-0.3861	-0.361137	-0.0571899	-0.0697826	0.339789	-0.119843	0.446448	-0.0187248	0.164567	0.542889	0.448935
Platelet endothelial cell adhesion molecule precursor (PECAM-1)(EndoCAM) (GPIIA') (CD31 antigen).	P16284	PECA1_706_718	KKDTETVYSEVRK	[713]	8	9	46		-0.384486	-0.518468	-0.421707	-0.303978	-0.253852	-0.189124	-0.0985755	-0.0496758	0.111631	0.42078	0.539454			-0.815534	-0.27585	0.564215	0.409211	-0.154907	-0.0579003	0.0995818	0.140762	0.175221	0.428621	0.634582
Tyrosine-protein kinase JAK1 (EC 2.7.10.2) (Janus kinase 1) (JAK-1).	P23458	JAK1_1015_1027	AIETDKEYYTVKD	[1022, 1023]	6	2	47		-0.786555	-0.572816	-0.628766	-0.433457	-0.402639	-0.00153815	0.0540662	0.0652357	0.12967	0.301969	0.650263			-1.14001	-0.965002	0.182085	0.537614	0.328305	0.244497	0.278786	0.435124	0.298582	0.674637	0.749953
Epidermal growth factor receptor precursor (EC 2.7.10.1) (Receptortyrosine-protein kinase ErbB-1).	P00533	EGFR_1103_1115	GSVQNPVYHNQPL	[1110]	3	4	48		-0.517217	-1.10329	-0.906971	-0.376201	-0.412415	-0.180446	-0.158008	0.427937	-0.083419	0.681429	0.901685			-0.776321	-0.35943	-0.177858	0.161956	0.518303	0.280205	0.31935	-0.023123	0.456602	0.261344	1.06589
Mitogen-activated protein kinase 10 (EC 2.7.11.24) (Stress-activated protein kinase JNK3) (c-Jun N-terminal kinase 3) (MAP kinase p49 3F12).	P53779	MK10_216_228	TSFMMTPYVVTRY	[223, 228]	7	5	49		-0.647731	-0.279002	-0.285448	-0.189298	-0.227142	-0.0794519	-0.114294	0.00600728	0.140515	0.379728	0.447804			-0.437336	0.000874606	0.324365	0.122058	-0.00548649	-0.00886059	0.208777	-0.127026	0.235577	0.324434	0.210935
Ephrin type-A receptor 2 precursor (EC 2.7.10.1) (Tyrosine-proteinkinase receptor ECK) (Epithelial cell kinase).	P29317	EPHA2_581_593	QLKPLKTYVDPHT	[588]	3	12	50		-1.79481	-0.749549	-1.79481	-1.28841	-1.79481	-1.28841	2.82489	0.866308	-1.79481	-1.79481	3.00742			1.87848	-1.28841	-1.79481	0.0280589	2.30382	2.33991	0.0164281	0.173489	3.28382	-0.0505508	-1.28841
Dual specificity tyrosine-phosphorylation-regulated kinase 1A(EC 2.7.12.1) (Protein kinase minibrain homolog) (MNBH) (HP86) (Dualspecificity YAK1-related kinase) (hMNB).	Q13627	DYR1A_312_324	CQLGQRIYQYIQS	[319, 321]	2	12	51		-0.595526	-0.571913	-0.539863	-0.265358	-0.31595	-0.199742	0.0944631	0.189026	-0.113479	0.428188	0.727286			-0.509933	-0.150614	0.293509	0.0789697	-0.226283	0.195939	0.278613	0.0336263	0.500389	0.380987	0.287665
Proto-oncogene tyrosine-protein kinase FER (EC 2.7.10.2) (p94-FER) (c-FER) (Tyrosine kinase 3).	P16591	FER_707_719	RQEDGGVYSSSGL	[714]	5	5	52		-0.363203	-0.589737	-0.568641	-0.572967	-0.3218	-0.0507513	-0.033184	0.0403045	0.0890923	0.446533	0.585634			-0.89638	-0.349547	0.170302	0.395048	0.056655	-0.130174	0.432841	0.25153	0.221577	0.505973	0.680893
Proto-oncogene tyrosine-protein kinase Fes/Fps (EC 2.7.10.2) (C-Fes).	P07332	FES_706_718	REEADGVYAASGG	[713]	5	6	53		-0.503073	-0.50115	-0.541935	-0.445981	-0.379074	-0.08958	0.00378193	0.0877386	0.122093	0.358613	0.54851			-0.843883	-0.546597	0.135796	0.42102	0.184529	-0.0887235	0.37245	0.134031	0.335543	0.492165	0.743726
Src substrate protein p85 (p80) (Cortactin).	Q01406	SRC8_CHICK_476_488	EYEPETVYEVAGA	[477, 483]	10	8	54		-0.632473	-0.45164	-0.494713	-0.496746	-0.354613	-0.211816	-0.14605	-0.0610517	0.238167	0.571778	0.632094			-0.805026	-0.407826	0.0825943	0.222386	0.188324	-0.0637556	0.397536	0.192643	0.213205	0.667033	0.719951
Macrophage-stimulating protein receptor precursor (EC 2.7.10.1) (MSPreceptor) (p185-Ron) (CD136 antigen) (CDw136) [Contains: Macrophage-stimulating protein receptor alpha chain; Macrophage-stimulatingprotein receptor beta chain].	Q04912	RON_1353_1365	YVQLPATYMNLGP	[1353, 1360]	10	6	55		-0.821885	-0.965177	-0.511336	-0.382166	-0.867434	-0.330759	-0.0400686	0.466439	0.062399	0.627534	0.735173			-0.99115	-1.0872	0.477485	0.530079	0.188658	0.114686	0.210744	0.331968	0.559218	0.774594	0.9182
Linker for activation of T-cells family member 1 (36 kDa phospho-tyrosine adapter protein) (pp36) (p36-38).	O43561	LAT_249_261	EEGAPDYENLQEL	[255]	6	8	56		-0.614252	-1.00855	-0.546839	-0.117926	-0.364755	-0.101163	-0.486945	0.188376	0.357477	0.51201	0.589788			-0.319395	-0.63086	-0.0266775	-0.393477	0.41916	0.319793	0.186344	0.196456	0.244684	0.955671	0.641082
Vascular endothelial growth factor receptor 2 precursor (EC 2.7.10.1)(VEGFR-2) (Kinase insert domain receptor) (Protein-tyrosine kinasereceptor Flk-1) (CD309 antigen).	P35968	VGFR2_989_1001	EEAPEDLYKDFLT	[996]	12	8	57		-0.558922	-0.393058	-0.538841	-0.455134	-0.391013	-0.111381	-0.0496304	-0.0620674	0.302017	0.526368	0.418264			-0.768836	-0.398765	0.0149276	0.341	0.232099	-0.0942214	0.304157	0.257586	0.25306	0.559541	0.61285
1-phosphatidylinositol-4,5-bisphosphate phosphodiesterase gamma-1(EC 3.1.4.11) (Phosphoinositide phospholipase C) (PLC-gamma-1)(Phospholipase C-gamma-1) (PLC-II) (PLC-148).	P19174	PLCG1_764_776	IGTAEPDYGALYE	[771, 775]	9	5	58		-0.556906	-0.364128	-0.503329	-0.342077	-0.397682	-0.19583	-0.102175	-0.162832	0.252974	0.534029	0.55179			-0.722076	-0.303108	-0.0197646	0.205058	0.185916	-0.0765864	0.426973	0.264696	0.256551	0.478965	0.589542
Proto-oncogene tyrosine-protein kinase LCK (EC 2.7.10.2) (p56-LCK)(Lymphocyte cell-specific protein-tyrosine kinase) (LSK) (T cell-specific protein-tyrosine kinase).	P06239	LCK_387_399	RLIEDNEYTAREG	[394]	6	9	59		-0.615311	-0.704109	-0.453112	-0.277702	-0.502742	0.202956	-0.093605	-0.0942564	0.244633	0.452732	0.286555			-0.85092	-0.538618	-0.0772047	0.161902	0.497779	-0.141853	0.519123	0.266958	0.16956	0.931336	0.615898
Calmodulin (CaM).	P62158	CALM_95_107	KDGNGYISAAELR	[100]	2	1	60		-0.643394	-1.25426	-0.479872	-0.304014	-0.73198	-0.205428	0.227149	0.334263	-0.0335995	0.279266	0.875371			-0.271171	-1.08027	-0.13491	0.119304	0.664747	0.138156	0.180665	0.74803	0.533773	0.320989	0.717185
Ephrin type-A receptor 4 precursor (EC 2.7.10.1) (Tyrosine-proteinkinase receptor SEK) (Receptor protein-tyrosine kinase HEK8)(Tyrosine-protein kinase TYRO1).	P54764	EPHA4_589_601	LNQGVRTYVDPFT	[596]	4	2	61		-1.25524	-1.20153	-0.300479	-0.543798	0.00535436	-0.035707	0.0815634	0.584612	0.00665374	0.314906	0.536991			-0.20295	-0.772041	0.462728	0.602174	0.0855035	0.231123	0.0724096	0.490818	0.295475	0.0078444	0.53359
Myelin basic protein (MBP) (Myelin A1 protein) (Myelin membraneencephalitogenic protein).	P02686	MBP_259_271	FGYGGRASDYKSA	[261, 268]	6	11	62		-0.628558	-0.972655	-0.116033	-0.00847093	-0.239167	0.181807	-0.105426	0.136894	-0.0876178	0.367475	0.293452			0.269595	-0.290552	0.261731	0.00174102	-0.122062	0.24453	0.0262175	0.0978809	0.398911	0.550506	-0.260198
Keratin, type II cytoskeletal 8 (Cytokeratin-8) (CK-8) (Keratin-8)(K8).	P05787	K2C8_425_437	SAYGGLTSPGLSY	[427, 437]	6	5	63		-0.468012	-0.405537	-0.502463	-0.520364	-0.547446	0.0585488	0.00374642	-0.116081	-0.0279475	0.518585	0.46355			-0.943068	-0.47989	0.38781	0.378374	-0.0463763	0.168169	0.308656	0.252608	0.205279	0.553183	0.758678
Ras GTPase-activating protein 1 (GTPase-activating protein) (GAP) (Rasp21 protein activator) (p120GAP) (RasGAP).	P20936	RASA1_453_465	TVDGKEIYNTIRR	[460]	9	12	64		-0.350946	-0.574705	-0.299763	-0.257128	-0.171538	-0.190719	0.0125128	-0.019908	-0.00508438	0.222645	0.452946			-0.756373	-0.102072	0.501708	0.29247	-0.131037	-0.0587104	0.0519968	0.128486	0.228216	0.444212	0.582791
Embryonal Fyn-associated substrate (HEFS).	O43281	EFS_246_258	GGTDEGIYDVPLL	[253]	3	1	65		-0.4976	-0.329626	-0.603871	-0.45116	-0.459499	-0.310628	0.114217	-0.0461024	0.130579	0.516685	0.502104			-0.711558	-0.343126	0.0870063	0.287536	0.00214932	-0.00581767	0.510049	0.338051	0.206101	0.515985	0.548526
Ephrin type-A receptor 2 precursor (EC 2.7.10.1) (Tyrosine-proteinkinase receptor ECK) (Epithelial cell kinase).	P29317	EPHA2_765_777	EDDPEATYTTSGG	[772]	4	1	66		-0.94989	-0.439824	-0.365569	-0.345301	-0.534462	-0.33595	-0.0837921	0.142444	0.407819	0.550021	0.447367			-0.495154	-0.392049	-0.0362819	0.233123	0.497542	0.129184	0.0989415	0.282071	0.286487	0.659985	0.243288
Phosphatidylinositol 3-kinase regulatory subunit alpha (PI3-kinase p85subunit alpha) (PtdIns-3-kinase p85-alpha) (PI3K).	P27986	P85A_600_612	NENTEDQYSLVED	[607]	8	4	67		-0.894828	-0.673666	-0.491425	-0.550148	-0.372395	-0.524628	-0.301799	0.192359	0.366307	0.642055	0.766535			-0.750416	-0.381726	0.0135065	0.220539	0.168218	0.295422	0.266675	0.256672	0.308264	0.697886	0.746592
Hepatocyte growth factor receptor precursor (EC 2.7.10.1) (HGFreceptor) (Scatter factor receptor) (SF receptor) (HGF/SF receptor)(Met proto-oncogene tyrosine kinase) (c-Met).	P08581	MET_1227_1239	RDMYDKEYYSVHN	[1230, 1234, 1235]	7	1	68		-0.761755	-0.471182	-0.468843	-0.475516	-0.300363	-0.197261	0.122476	0.032858	0.223296	0.468006	0.504376			-0.39716	-0.311754	0.193075	0.280681	0.0589294	0.122787	0.0425406	0.0453158	0.29985	0.438173	0.551469
Beta-type platelet-derived growth factor receptor precursor(EC 2.7.10.1) (PDGF-R-beta) (CD140b antigen).	P09619	PGFRB_1002_1014	LDTSSVLYTAVQP	[1009]	8	11	69		-0.697285	-0.801383	-0.476146	-0.585213	-0.349967	-0.227892	-0.0840751	0.140539	0.135274	0.393603	0.820044			-0.747321	-0.442354	0.188412	0.100971	0.218688	0.076289	0.385849	0.365615	0.209359	0.496847	0.880147
Paxillin.	P49023	PAXI_24_36	FLSEETPYSYPTG	[31, 33]	8	6	70		-0.62604	-0.786125	-0.561021	-0.54175	-0.435434	-0.280245	0.0376349	0.0105322	0.129151	0.528381	0.656208			-0.79665	-0.601659	-0.0198583	0.359391	0.107567	-0.0628499	0.699924	0.418696	0.202545	0.596012	0.96559
Ephrin type-A receptor 1 precursor (EC 2.7.10.1) (Tyrosine-proteinkinase receptor EPH).	P21709	EPHA1_774_786	LDDFDGTYETQGG	[781]	3	11	71		-0.800044	-0.466082	-0.504777	-0.329362	-0.374909	-0.154381	-0.260432	-0.129912	0.362715	0.552307	0.482334			-0.653635	-0.329619	-0.30117	0.193916	0.444702	0.13514	0.332413	0.0815619	0.414054	0.82702	0.478159
Vascular endothelial growth factor receptor 2 precursor (EC 2.7.10.1)(VEGFR-2) (Kinase insert domain receptor) (Protein-tyrosine kinasereceptor Flk-1) (CD309 antigen).	P35968	VGFR2_1168_1180	AQQDGKDYIVLPI	[1175]	12	5	72		-0.350085	-0.603893	-0.679783	-0.281675	-0.557033	-0.121292	-0.281298	-0.128901	0.191406	0.29107	0.799104			-0.680102	-0.523279	0.469039	-0.242876	0.249994	-0.0593574	0.240008	0.560828	0.486038	0.490331	0.731756
Neuronal migration protein doublecortin (Lissencephalin-X) (Lis-X)(Doublin).	O43602	DCX_109_121	GIVYAVSSDRFRS	[112]	2	9	73		-0.546501	-0.550707	-0.291606	-0.224613	-0.193831	-0.177171	0.00246282	0.15739	-0.132485	0.34561	0.500158			-0.384484	-0.122354	0.257426	0.0451392	-0.0946765	0.145381	0.175351	0.0159291	0.332869	0.341508	0.399205
3-phosphoinositide-dependent protein kinase 1 (EC 2.7.11.1) (hPDK1).	O15530	PDPK1_369_381	DEDCYGNYDNLLS	[373, 376]	8	8	74		-0.538267	-0.600629	-0.573609	-0.427521	-0.307754	-0.161999	-0.0817732	-0.0430889	0.427499	0.461193	0.307991			-0.673935	-0.309716	0.0415884	0.301672	0.250677	-0.102524	0.341123	0.376658	0.0818458	0.696967	0.533601
NA	NA	ART_004_EAIYAAPFAKKKXC	EAIYAAPFAKKK	NA	1	6	75		-0.451296	-0.565461	-0.353464	-0.368885	-0.288029	-0.339177	0.11715	0.261508	-0.0290937	0.310083	0.419433			-0.419223	-0.265767	0.359008	0.390294	-0.172375	0.0324365	0.124961	-0.010652	0.350617	0.321868	0.576061
Macrophage-stimulating protein receptor precursor (EC 2.7.10.1) (MSPreceptor) (p185-Ron) (CD136 antigen) (CDw136) [Contains: Macrophage-stimulating protein receptor alpha chain; Macrophage-stimulatingprotein receptor beta chain].	Q04912	RON_1346_1358	SALLGDHYVQLPA	[1353]	10	5	76		-0.646997	-0.850145	-0.441915	-0.710747	-0.448606	-0.118861	-0.0379669	0.0885269	0.0655516	0.370005	0.885152			-0.847229	-0.249149	0.246163	0.204874	0.127421	0.0614461	0.411946	0.382871	0.292951	0.475448	0.739259
Catenin beta-1 (Beta-catenin).	P35222	CTNB1_79_91	VADIDGQYAMTRA	[86]	1	8	77		-0.479568	-0.911617	-0.637367	-0.764675	-0.400925	-0.0854067	-0.0713378	0.238701	0.0895614	0.340671	0.62579			-0.968874	-0.47522	0.0445813	0.252127	0.337637	0.106331	0.517418	0.288416	0.152998	0.693168	1.10759
Mitogen-activated protein kinase 12 (EC 2.7.11.24) (Extracellularsignal-regulated kinase 6) (ERK-6) (ERK5) (Stress-activated proteinkinase 3) (Mitogen-activated protein kinase p38 gamma) (MAP kinase p38gamma).	P53778	MK12_178_190	ADSEMTGYVVTRW	[185]	7	6	78		-0.461841	-0.902929	-0.261542	-0.379889	-1.16665	0.363182	-0.428999	-0.211432	0.383397	0.431729	0.579211			-0.650592	-0.514614	0.0552532	0.299486	0.347615	0.0517227	0.725406	0.0467477	0.323908	0.794125	0.576705
Progesterone receptor (PR) (Nuclear receptor subfamily 3 group Cmember 3).	P06401	PRGR_786_798	EQRMKESSFYSLC	[795]	9	8	79		-0.584108	-0.858978	-0.726261	-0.792795	-0.263897	-0.544238	0.0428937	0.291659	0.111576	0.463528	0.742395			-0.843693	-0.481123	0.175946	0.538885	0.0738118	0.246671	0.0854886	0.492356	0.374351	0.383278	1.07225
Tyrosine-protein kinase FRK (EC 2.7.10.2) (FYN-related kinase)(Nuclear tyrosine protein kinase RAK).	P42685	FRK_380_392	KVDNEDIYESRHE	[387]	5	11	80		-0.460276	-0.331091	-0.55068	-0.334675	-0.372782	-0.260879	-0.126537	-0.117456	0.112485	0.443526	0.488223			-0.779336	-0.251898	0.146329	0.25092	0.246691	-0.00184631	0.352222	0.106663	0.210868	0.726513	0.503017
Gamma-enolase (EC 4.2.1.11) (2-phospho-D-glycerate hydro-lyase)(Neural enolase) (Neuron-specific enolase) (NSE) (Enolase 2).	P09104	ENOG_37_49	SGASTGIYEALEL	[44]	3	10	81		-0.576232	-0.566218	-0.628795	-0.455392	-0.254042	-0.526627	-0.0740126	-0.0525773	0.105395	0.530761	0.725043			-0.698178	-0.331194	0.191398	0.241021	0.0030691	0.0362856	0.360685	0.308209	0.30549	0.633447	0.722465
Sodium-dependent phosphate transport protein 2A (Sodium/phosphatecotransporter 2A) (Na(+)/Pi cotransporter 2A) (Sodium-phosphatetransport protein 2A) (Na(+)-dependent phosphate cotransporter 2A)(NaPi-2a) (Solute carrier family 34 member 1) (NaPi-3).	Q06495	NPT2A_501_513	AKALGKRTAKYRW	[511]	7	9	82		0.126291	-0.434686	-0.171907	-0.10107	-0.188244	0.0168167	0.0438192	-0.109283	0.0395477	-0.0840008	0.153222			-0.0737223	0.0195089	0.275988	0.0376873	-0.0826037	0.0567271	0.1925	-0.107402	-0.208118	0.320911	0.278017
Epidermal growth factor receptor precursor (EC 2.7.10.1) (Receptortyrosine-protein kinase ErbB-1).	P00533	EGFR_1190_1202	STAENAEYLRVAP	[1197]	3	7	83		-1.89996	-0.478806	-1.33853	-2.43037	-0.890358	-0.396735	0.307603	-2.43037	0.314033	0.481986	2.30012			-2.43037	-2.43037	0.404711	1.0536	0.851295	0.477275	0.604602	2.29396	0.687339	2.23725	2.71208
Retinoblastoma-like protein 2 (130 kDa retinoblastoma-associatedprotein) (p130) (PRB2) (RBR-2).	Q08999	RBL2_99_111	VPTVSKGTVEGNY	[111]	10	2	84		-4.53917	-1.46499	-4.53917	-1.46499	0.142302	-1.46499	1.07499	-1.46499	1.25794	1.04296	3.01532			-1.46499	-1.46499	0.637546	2.41442	1.54429	0.763579	1.41371	2.48481	1.20103	-1.46499	2.34042
Cell division protein kinase 7 (EC 2.7.11.22) (EC 2.7.11.23) (CDK-activating kinase) (CAK) (TFIIH basal transcription factor complexkinase subunit) (39 kDa protein kinase) (P39 Mo15) (STK1) (CAK1).	P50613	CDK7_157_169	GLAKSFGSPNRAY	[169]	2	7	85		-0.449794	-0.326097	-0.148507	-0.19136	-0.0289537	-0.317725	-0.00151647	0.0388758	-0.0926219	0.239888	0.289569			-0.274782	-0.0198124	0.331529	0.187543	-0.251933	0.0927886	-0.0348665	-0.0421637	0.343987	0.4347	0.221254
Tyrosine-protein kinase Tec (EC 2.7.10.2).	P42680	TEC_512_524	RYFLDDQYTSSSG	[513, 519]	11	4	86		-0.618975	-0.464565	-0.435591	-0.5282	-0.283706	0.00937674	-0.174584	-0.00196912	0.184008	0.296077	0.504784			-0.454491	-0.321341	0.166541	-0.0788887	0.282796	0.0324313	0.317385	0.0741732	0.233617	0.518846	0.742276
Tyrosine-protein kinase ZAP-70 (EC 2.7.10.2) (70 kDa zeta-associatedprotein) (Syk-related tyrosine kinase).	P43403	ZAP70_485_497	ALGADDSYYTARS	[492, 493]	12	11	87		-0.688261	-0.647499	-0.574847	-0.282674	-0.38885	0.0165448	-0.0523031	-0.112261	0.103986	0.39892	0.550676			-0.667553	-0.271498	0.383597	0.0911059	0.372015	0.0455562	0.184504	0.148346	0.215683	0.613369	0.561443
Beta-type platelet-derived growth factor receptor precursor(EC 2.7.10.1) (PDGF-R-beta) (CD140b antigen).	P09619	PGFRB_709_721	RPPSAELYSNALP	[716]	9	1	88		-0.647787	-0.780934	-0.445787	-0.633592	-0.313199	-0.566498	0.130889	0.254735	0.00833581	0.439989	0.770732			-0.237886	-0.181862	0.27138	0.341494	-0.170152	0.0771091	0.139727	0.211037	0.509495	0.252944	0.569829
Vascular endothelial growth factor receptor 3 precursor (EC 2.7.10.1)(VEGFR-3) (Tyrosine-protein kinase receptor FLT4).	P35916	VGFR3_1061_1073	DIYKDPDYVRKGS	[1063, 1068]	12	9	89		-0.645502	-1.65978	-0.674846	-0.846781	-0.700769	-0.041036	-0.212901	0.00223936	0.169119	0.566897	1.03872			-0.849856	-0.761307	0.536351	0.715478	-0.0258866	0.15455	0.32828	0.923684	0.504709	0.306092	1.17254
Myelin basic protein (MBP) (Myelin A1 protein) (Myelin membraneencephalitogenic protein).	P02686	MBP_198_210	ARTAHYGSLPQKS	[203]	6	10	90		-0.371356	-0.617289	-0.00874667	-0.363058	-0.0447507	-0.255651	-0.211859	0.0714055	-0.0543342	0.200042	0.44927			-0.303819	-0.200582	0.363924	0.277454	-0.0348077	0.119162	-0.0796409	0.0663062	0.122366	0.381757	0.494206
Protein 4.1 (Band 4.1) (P4.1) (EPB4.1) (4.1R).	P11171	41_654_666	LDGENIYIRHSNL	[660]	1	1	91		-0.769744	-0.452403	-0.370005	-0.293161	-0.249369	-0.16686	-0.174177	0.0630263	0.168474	0.427846	0.420967			-0.416211	-0.198923	0.236715	-0.00242346	0.316823	0.0271392	0.115109	0.199353	0.27119	0.39554	0.451095
3-phosphoinositide-dependent protein kinase 1 (EC 2.7.11.1) (hPDK1).	O15530	PDPK1_2_14	ARTTSQLYDAVPI	[9]	8	7	92		-0.615726	-0.913725	-0.314383	-0.663902	-0.189362	-0.618777	-0.129813	0.315902	-0.0214031	0.426737	0.739575			-0.466313	-0.308773	0.417566	0.330824	-0.170515	0.0413067	0.150349	0.374181	0.405245	0.459856	0.751152
Proto-oncogene C-crk (p38) (Adapter molecule crk).	P46108	CRK_214_226	GPPEPGPYAQPSV	[221]	2	8	93		-1.89066	-0.611217	-2.25138	-0.611217	-0.955724	-0.611217	0.601143	-0.611217	0.474602	1.1521	0.0702534			-0.611217	-0.611217	0.848889	0.973745	-0.101599	0.681303	0.682029	-0.611217	0.759306	-0.611217	3.84574
BDNF/NT-3 growth factors receptor precursor (EC 2.7.10.1)(Neurotrophic tyrosine kinase receptor type 2) (TrkB tyrosine kinase)(GP145-TrkB) (Trk-B).	Q16620	NTRK2_696_708	GMSRDVYSTDYYR	[702, 706, 707]	7	12	94		-0.791645	-0.90376	-0.508512	-0.341253	-0.122866	-0.395749	-0.105421	0.0538448	0.0370366	0.416759	0.742457			-0.453054	-0.275351	0.409455	0.231933	-0.0672114	0.164631	0.0889413	0.168242	0.478833	0.417344	0.755345
Fibroblast growth factor receptor 2 precursor (EC 2.7.10.1) (FGFR-2)(Keratinocyte growth factor receptor 2) (CD332 antigen).	P21802	FGFR2_762_774	TLTTNEEYLDLSQ	[769]	5	8	95		-0.710315	-1.13563	-0.608504	-0.403409	-0.17535	-0.508323	-0.379008	0.332672	0.0901125	0.440052	0.642756			-0.34847	-0.964984	0.171832	0.486384	0.382469	0.507613	0.0530518	0.262578	0.228047	0.854335	0.782096
Proto-oncogene tyrosine-protein kinase receptor ret precursor(EC 2.7.10.1) (C-ret).	P07949	RET_1022_1034	TPSDSLIYDDGLS	[1029]	10	3	96		-0.587008	-0.618233	-0.427837	-0.587598	-0.386505	-0.487016	-0.0156509	0.133992	0.205337	0.34382	0.51431			-0.567732	-0.389702	0.177617	0.376334	0.0111178	0.0901316	0.227919	0.456349	0.361057	0.519927	0.649372
Beta-type platelet-derived growth factor receptor precursor(EC 2.7.10.1) (PDGF-R-beta) (CD140b antigen).	P09619	PGFRB_572_584	VSSDGHEYIYVDP	[579, 581]	8	12	97		-0.295455	-0.885643	-0.48615	-0.507349	-0.199231	-0.42124	-0.022576	-0.019522	-0.0408989	0.295498	0.701889			-0.469405	-0.225204	0.0345901	0.177227	0.0281938	0.124282	0.405654	0.315239	0.156092	0.564001	0.770009
Tyrosine-protein phosphatase non-receptor type 11 (EC 3.1.3.48)(Protein-tyrosine phosphatase 2C) (PTP-2C) (PTP-1D) (SH-PTP3) (SH-PTP2) (SHP-2) (Shp2).	Q06124	PTN11_539_551	SKRKGHEYTNIKY	[546, 551]	9	10	98		-0.0227031	-0.559317	-0.403811	-0.122791	-0.192807	-0.34876	-0.145761	0.0237383	0.0642448	0.0942064	0.465989			0.102272	-0.00323404	0.40138	-0.12068	-0.173769	0.222499	0.135019	0.0408152	0.021503	0.36522	0.156748
Tyrosine-protein kinase SYK (EC 2.7.10.2) (Spleen tyrosine kinase).	P43405	KSYK_518_530	ALRADENYYKAQT	[525, 526]	6	6	99		-0.433605	-1.06377	-0.442818	-0.65516	-0.372085	-0.120824	-0.183157	0.15662	-0.00574584	0.176865	0.674822			-0.381919	-0.65985	0.173383	0.192837	0.243982	0.129768	0.291719	0.117073	0.421692	0.645899	1.09428
Neutrophil cytosol factor 1 (NCF-1) (Neutrophil NADPH oxidase factor1) (47 kDa neutrophil oxidase factor) (p47-phox) (NCF-47K) (47 kDaautosomal chronic granulomatous disease protein) (Nox organizer 2)(Nox-organizing protein 2) (SH3 and PX domain-containing protein 1A).	P14598	NCF1_313_325	QRSRKRLSQDAYR	[324]	7	8	100		0.0862842	-0.552407	-0.194696	-0.250282	-0.0837836	-0.161817	-0.0160088	-0.105058	-0.0079207	-0.0663924	0.283506			-0.147644	-0.0141066	0.198318	0.208595	-0.167624	0.0517869	0.190247	-0.0783404	0.00978903	0.44487	0.372685
RAF proto-oncogene serine/threonine-protein kinase (EC 2.7.11.1) (Raf-1) (C-RAF) (cRaf).	P04049	RAF1_332_344	PRGQRDSSYYWEI	[340, 341]	9	11	101		-0.537769	-0.508584	-0.281696	-0.298288	-0.197684	-0.0533755	-0.0856191	-0.108103	-0.107079	0.2701	0.466283			-0.377632	0.009743	0.267995	0.012389	0.222421	0.0637434	0.0968102	-0.0134356	0.288777	0.316665	0.554338
Vascular endothelial growth factor receptor 2 precursor (EC 2.7.10.1)(VEGFR-2) (Kinase insert domain receptor) (Protein-tyrosine kinasereceptor Flk-1) (CD309 antigen).	P35968	VGFR2_1052_1064	DIYKDPDYVRKGD	[1054, 1059]	12	4	102		-0.438586	-0.897133	-0.600744	-0.9027	-0.386188	-0.448601	0.0285617	0.229369	-0.0616463	0.382902	0.548954			-0.471166	-0.306811	0.376309	0.259584	-0.0774578	0.192291	0.469169	0.385945	0.11539	0.637904	0.964655
Mitogen-activated protein kinase 7 (EC 2.7.11.24) (Extracellularsignal-regulated kinase 5) (ERK-5) (ERK4) (BMK1 kinase).	Q13164	MK07_211_223	AEHQYFMTEYVAT	[215, 220]	7	4	103		-1.01155	0.146272	-1.38366	-0.740128	-0.424212	-1.44621	-1.89955	0.591478	0.200279	0.0190224	0.848298			-0.796712	0.49607	1.20284	0.829728	0.772875	0.959644	0.641499	-1.37987	0.922807	0.787048	0.664031
Basic fibroblast growth factor receptor 1 precursor (EC 2.7.10.1)(FGFR-1) (bFGF-R) (Fms-like tyrosine kinase 2) (c-fgr) (CD331antigen).	P11362	FGFR1_761_773	TSNQEYLDLSMPL	[766]	5	7	104		-1.24997	-1.87672	-1.80694	-1.87672	-2.90274	-1.87672	-0.057431	-1.87672	0.0196412	0.992244	2.79944			-1.87672	-1.87672	0.627428	1.70597	0.844976	1.12431	1.02766	2.73187	1.38083	1.63615	2.38688
Ephrin type-B receptor 4 precursor (EC 2.7.10.1) (Tyrosine-proteinkinase receptor HTK) (Tyrosine-protein kinase TYRO11).	P54760	EPHB4_583_595	IGHGTKVYIDPFT	[590]	4	7	105		-0.830144	-0.518422	-0.465806	-0.225724	-0.341689	-0.768289	-0.251682	0.243339	-0.325807	0.281291	0.573654			-0.684735	0.245166	0.416635	0.17979	-0.0559306	0.401902	0.414646	0.209421	0.756586	0.463378	0.282422
