# Supplementary material for: Profiling of human lymphocytes reveals a specific network of protein kinases modulated by endurance training status
Source: Sci Rep. 2020 Jan 21;10:888. doi: 10.1038/s41598-020-57676-6 (PMC6972788; doi:10.1038/s41598-020-57676-6)
Supplement: Supplementary file 3 — Supplementary information, Table S2. [file 41598_2020_57676_MOESM3_ESM.xlsx]

## Sheet: STK_Export_DateCenterNEU_Mean_1
									New order	1	2	3	4	5	6	7	8	9	10	11			1	2	3	4	5	6	7	8	9	10	11	12
									Group	Un-trained													Endurance trained
									Sample name	UT9	UT7	UT6	UT4	UT8	UT2	UT14	UT13	UT10	UT1	UT5			T1	T7	T3	T8	T6	T11	T5	T10	T12	T2	T4	T9
									Date	01.06.2017	31.05.2017	31.05.2017	31.05.2017	01.06.2017	31.05.2017	01.06.2017	01.06.2017	01.06.2017	31.05.2017	31.05.2017			31.05.2017	01.06.2017	31.05.2017	01.06.2017	31.05.2017	01.06.2017	31.05.2017	01.06.2017	01.06.2017	31.05.2017	31.05.2017	01.06.2017
									Comment 1	not-trained													trained
Description	UniprotAccession	ID	Sequence	Ser	Thr	spotRow	spotCol	Sort by CF		1	2	3	4	5	6	7	8	9	10	11			1	2	3	4	5	6	7	8	9	10	11	12
Potassium voltage-gated channel subfamily A member 3 (Voltage-gatedpotassium channel subunit Kv1.3) (HPCN3) (HGK5) (HuKIII) (HLK3).	P22001	KCNA3_461_473	EELRKARSNSTLS	[468, 470, 473]	[471]	6	5	1		-0.267788	0.288568	0.180927	0.176858	0.0149907	0.663448	0.458632	0.648162	0.283656	0.565678	0.513383			-0.843665	-0.358626	-1.71332	-0.321307	-0.100923	-0.433105	0.118643	-0.515005	-0.0336772	0.0424073	0.107996	0.524068
G-protein-signaling modulator 2 (Mosaic protein LGN).	P81274	GPSM2_394_406	PKLGRRHSMENME	[401]	[]	6	4	2		-1.03014	-0.087074	0.270532	0.0657237	-0.0356167	0.820847	0.634013	0.808634	1.04896	0.676667	0.91447			-1.11968	-0.83646	-1.12965	-0.689938	-0.702157	-0.0856551	0.315323	-0.13871	-0.0200018	0.125253	-0.150262	0.344916
Bcl2 antagonist of cell death (BAD) (Bcl-2-binding component 6) (Bcl-XL/Bcl-2-associated death promoter) (Bcl-2-like 8 protein).	Q92934	BAD_112_124	RELRRMSDEFVDS	[118, 124]	[]	3	2	3		-0.475062	0.0127823	0.0701244	0.00937724	0.107606	0.174142	0.0715658	0.502409	0.92561	0.586592	0.419634			-0.604162	-0.285717	-0.50539	-0.837755	-0.283694	0.0198318	0.113904	0.0333936	-0.24752	-0.13236	0.13905	0.185639
Stathmin-2 (Protein SCG10) (Superior cervical ganglion-10 protein).	Q93045	STMN2_90_102	AAGERRKSQEAQV	[97]	[]	7	9	4		-0.620842	-0.323626	0.864193	0.209549	-0.00767517	1.48665	0.435027	0.663194	1.02791	0.761892	0.81216			-2.38962	-0.891077	-1.82455	-0.534327	-0.609815	-0.0346422	0.958424	-0.329198	-0.0612822	0.441075	-0.386327	0.352915
Macrophage colony-stimulating factor 1 receptor precursor(EC 2.7.10.1) (CSF-1-R) (Fms proto-oncogene) (c-fms) (CD115 antigen).	P07333	CSF1R_701_713	NIHLEKKYVRRDS	[713]	[]	5	3	5		-0.768768	-0.02071	0.337839	0.0691548	-0.0467509	0.689091	0.383048	0.553681	0.786849	0.472416	0.371666			-1.02774	-0.711083	-0.729029	-0.386613	-0.490697	-0.0937546	0.260067	-0.192775	0.0932704	0.0349017	0.0330396	0.382896
Neutrophil cytosol factor 1 (NCF-1) (Neutrophil NADPH oxidase factor1) (47 kDa neutrophil oxidase factor) (p47-phox) (NCF-47K) (47 kDaautosomal chronic granulomatous disease protein) (Nox organizer 2)(Nox-organizing protein 2) (SH3 and PX domain-containing protein 1A).	P14598	NCF1_321_333	QDAYRRNSVRFLQ	[328]	[]	8	11	6		-0.831833	-0.207252	0.428102	-0.00359015	-0.0571617	0.671875	0.645141	0.568679	0.787536	0.353907	1.94018			-1.80908	-0.902949	-1.03931	-0.361353	-0.477133	-0.173133	0.274713	-0.187888	0.0959316	0.0736775	-0.206094	0.41703
Potassium voltage-gated channel subfamily A member 1 (Voltage-gatedpotassium channel subunit Kv1.1) (HUKI) (HBK1).	Q09470	KCNA1_438_450	DSDLSRRSSSTMS	[439, 442, 445, 446, 447, 450]	[448]	4	11	7		-1.1516	0.0131267	0.631803	0.395184	0.28223	1.12133	0.585106	0.753377	1.1567	0.589368	0.341861			-2.60636	-1.08034	-0.776282	-0.638853	-0.471097	-0.0593863	0.570402	-0.0496302	0.0546784	0.455493	-0.264833	0.147717
Cyclin-dependent kinase inhibitor 1 (p21) (CDK-interacting protein 1) (Melanoma differentiation-associated protein 6) (MDA-6).	P38936	CDN1A_139_151	GRKRRQTSMTDFY	[146]	[145, 148]	1	3	8		-0.623464	0.0287481	0.525364	-0.0360989	-0.150698	0.531825	0.300198	0.360969	0.568526	0.260885	0.391142			-0.765273	-0.526668	-0.7348	-0.148043	-0.312189	-0.146795	0.258911	-0.0135357	0.109167	-0.106103	-0.0424112	0.270343
Glutamate receptor, ionotropic kainate 2 precursor (Glutamate receptor6) (GluR-6) (GluR6) (Excitatory amino acid receptor 4) (EAA4).	Q13002	GRIK2_708_720	FMSSRRQSVLVKS	[710, 711, 715, 720]	[]	1	11	9		-0.806859	-0.21724	0.524009	-0.0160076	-0.0302342	0.618519	0.558922	0.510662	0.64715	0.287239	1.64107			-1.55317	-0.710417	-1.10505	-0.474194	-0.627826	-0.0189141	0.42339	-0.104502	0.0508271	0.155399	-0.130335	0.377559
Neutrophil cytosol factor 1 (NCF-1) (Neutrophil NADPH oxidase factor1) (47 kDa neutrophil oxidase factor) (p47-phox) (NCF-47K) (47 kDaautosomal chronic granulomatous disease protein) (Nox organizer 2)(Nox-organizing protein 2) (SH3 and PX domain-containing protein 1A).	P14598	NCF1_296_308	RGAPPRRSSIRNA	[303, 304]	[]	7	11	10		-0.868715	-0.164057	0.277916	-0.232491	-0.0191621	0.75074	0.721104	0.345584	0.687698	0.272178	2.02734			-1.41304	-0.819892	-0.894659	-0.145529	-0.434197	-0.283218	0.0638761	-0.0787925	0.109092	-0.0862008	-0.167406	0.351831
Estrogen receptor (ER) (Estradiol receptor) (ER-alpha) (Nuclearreceptor subfamily 3 group A member 1).	P03372	ESR1_160_172	GGRERLASTNDKG	[167]	[168]	12	3	11		-0.620362	0.291909	0.575678	-0.0959217	-0.28244	1.08382	0.30617	0.378572	0.475441	0.181179	1.16806			-1.50907	-0.39182	-1.17858	-0.0668048	-0.735975	-0.239681	0.447332	-0.0700745	0.154447	0.202462	-0.430899	0.356554
Vasodilator-stimulated phosphoprotein (VASP).	P50552	VASP_150_162	EHIERRVSNAGGP	[157]	[]	11	9	12		-0.931077	-0.167971	1.16619	-0.126489	-0.116135	1.57953	0.409693	0.86836	1.09779	0.805513	0.800871			-2.40316	-1.13821	-1.99618	-0.554908	-1.05681	-0.0057448	1.03667	-0.230052	-0.00774895	0.542825	-0.180996	0.608033
Early E1A 32 kDa protein.	P03255	E1A_ADE05_212_224	AILRRPTSPVSRE	[219, 222]	[218]	10	10	13		-0.722545	-0.103842	0.626998	-0.247691	-0.181962	0.923242	0.494824	0.372424	0.54441	0.34388	1.8429			-1.55062	-0.832372	-1.34275	-0.11296	-0.791552	-0.0802384	0.439355	-0.116377	0.217698	0.200389	-0.340302	0.417098
Androgen receptor (Dihydrotestosterone receptor) (Nuclear receptor subfamily 3 group C member 4).	P10275	ANDR_785_797	VRMRHLSQEFGWL	[791]	[]	10	1	14		-0.342447	0.195563	-0.258952	0.0730888	-0.0400405	0.106961	0.496929	0.334595	0.338091	0.167773	0.317211			-0.326441	-0.436819	-0.365638	-0.0991621	-0.171314	-0.181714	0.268345	-0.238627	-0.0329838	0.175223	-0.181821	0.202179
Vitronectin precursor (Serum-spreading factor) (S-protein) (V75)[Contains: Vitronectin V65 subunit; Vitronectin V10 subunit;Somatomedin-B].	P04004	VTNC_390_402	NQNSRRPSRATWL	[393, 397]	[400]	7	12	15		-0.822191	-0.258546	0.756004	0.102259	-0.0764325	0.804188	0.392748	0.514695	0.823138	0.389708	0.569961			-1.5244	-0.661027	-1.02178	-0.502027	-0.512984	0.0400903	0.531868	-0.138387	0.0159404	0.197135	-0.0334131	0.413453
Tyrosine-protein kinase 6 (EC 2.7.10.2) (Breast tumor kinase)(Tyrosine-protein kinase BRK).	Q13882	PTK6_436_448	ALRERLSSFTSYE	[442, 443, 446]	[445]	5	8	16		-0.887675	-0.237859	0.696832	0.142959	-0.0957774	0.836649	0.461112	0.662987	0.883941	0.565437	0.760193			-1.68609	-1.00724	-1.43135	-0.419169	-0.667719	0.0151025	0.633223	-0.165721	-0.0159387	0.401532	-0.0138104	0.568375
40S ribosomal protein S6 (Phosphoprotein NP33).	P62753	RS6_228_240	IAKRRRLSSLRAS	[235, 236, 240]	[]	2	12	17		-0.780316	-0.193463	0.16193	-0.0211018	-0.0753774	0.334827	0.47159	0.497966	0.658425	0.366917	1.49098			-1.20936	-0.679054	-0.794972	-0.387089	-0.415797	-0.0153188	0.209046	-0.0237521	-0.00786391	0.0134355	0.057563	0.34079
Hormone-sensitive lipase (HSL) (EC=3.1.1.79).	Q05469	LIPS_944_956	GFHPRRSSQGATQ	[950, 951]	[955]	1	6	18		-0.766259	-0.198185	0.761621	-0.0129857	0.0344937	0.934623	0.235939	0.626816	0.726171	0.416402	0.524018			-1.45828	-0.687948	-1.21565	-0.511949	-0.667182	0.135648	0.756808	-0.104574	-0.0982297	0.259243	-0.100431	0.409892
Cystic fibrosis transmembrane conductance regulator (CFTR) (cAMP-dependent chloride channel) (ATP-binding cassette transporter sub-family C member 7).	P13569	CFTR_730_742	EPLERRLSLVPDS	[737, 742]	[]	6	10	19		-1.03234	-0.387136	0.735483	0.26491	-0.0588596	0.891928	0.437665	0.786177	1.12786	0.683515	0.986722			-2.19006	-0.996175	-1.68717	-0.772742	-0.804308	0.0017636	0.879617	-0.155508	-0.0340364	0.538869	0.0876346	0.696201
Phosphorylase b kinase regulatory subunit alpha, skeletal muscleisoform (Phosphorylase kinase alpha M subunit).	P46020	KPB1_1011_1023	QVEFRRLSISAES	[1018, 1020, 1023]	[]	5	11	20		-1.13371	-0.365757	0.662219	0.326019	-0.0669263	0.721874	0.440481	0.880831	1.10824	0.651774	1.11452			-2.20339	-0.962065	-1.58282	-0.697293	-0.734037	0.136554	0.744443	-0.190188	-0.161097	0.505288	0.159868	0.645168
Nuclear factor NF-kappa-B p105 subunit (DNA-binding factor KBF1) (EBP-1) [Contains: Nuclear factor NF-kappa-B p50 subunit].	P19838	NFKB1_330_342	FVQLRRKSDLETS	[337, 342]	[341]	9	11	21		-0.819897	-0.0745229	0.512515	0.344818	-0.0807093	0.735145	0.324345	0.586234	0.824556	0.628821	0.29922			-1.69311	-0.809361	-1.23565	-0.487864	-0.582347	0.127365	0.608784	-0.185278	-0.00801693	0.435995	0.0203253	0.528627
6-phosphofructokinase, liver type (EC 2.7.1.11) (Phosphofructokinase1) (Phosphohexokinase) (Phosphofructo-1-kinase isozyme B) (PFK-B).	P17858	K6PL_766_778	LEHVTRRTLSMDK	[775]	[770, 773]	3	5	22		-0.510988	-0.225535	-0.00264482	0.134904	0.130765	0.258813	0.203764	0.497802	0.619753	0.552992	0.522539			-0.952277	-0.553489	-0.833329	-0.580221	-0.186007	0.0561073	0.288399	-0.226802	-0.0702802	0.191243	0.250903	0.433589
cAMP response element-binding protein (CREB).	P16220	CREB1_126_138	EILSRRPSYRKIL	[129, 133]	[]	8	10	23		-0.939495	-0.413054	0.0101751	-0.293922	-0.0638922	0.528737	0.763074	0.526832	0.715873	0.494738	2.93481			-1.45791	-0.929848	-1.17334	-0.165132	-0.544246	-0.320862	0.143787	-0.13921	0.0949098	0.038155	-0.267932	0.45775
Myosin-binding protein C, cardiac-type (Cardiac MyBP-C) (C-protein,cardiac muscle isoform).	Q14896	MYPC3_268_280	LSAFRRTSLAGGG	[269, 275]	[274]	6	11	24		-0.777346	-0.424628	0.46638	0.104994	-0.0203959	0.631451	0.33708	0.612265	0.854799	0.495357	0.832643			-1.59204	-0.813567	-1.03397	-0.500474	-0.437081	0.0913995	0.557356	-0.214605	-0.0692564	0.239895	0.159645	0.5001
Beta-2 adrenergic receptor (Beta-2 adrenoceptor) (Beta-2adrenoreceptor).	P07550	ADRB2_338_350	ELLCLRRSSLKAY	[345, 346]	[]	3	10	25		-0.8533	-0.321428	0.217807	0.126007	-0.072146	0.413511	0.416972	0.622649	0.792971	0.537793	1.48735			-1.63071	-0.819199	-1.21752	-0.519728	-0.548437	-0.0123067	0.478236	-0.108618	-0.0162883	0.293647	0.163754	0.568995
Choriogonadotropin subunit beta precursor (CG-beta) (Chorionicgonadotrophin chain beta).	P01233	CGHB_109_121	QCALCRRSTTDCG	[116]	[117, 118]	7	10	26		-0.626637	-0.0491037	0.56485	-0.112041	-0.117269	0.693192	0.1533	0.457093	0.296264	0.471572	0.409936			-0.878701	-0.480698	-0.996667	0.0477907	-0.402597	-0.13787	0.310401	0.294155	-0.171207	0.109773	-0.120613	0.285079
Tyrosine 3-monooxygenase (EC 1.14.16.2) (Tyrosine 3-hydroxylase) (TH).	P07101	TY3H_65_77	FIGRRQSLIEDAR	[71]	[]	12	12	27		-0.95927	-0.244648	0.452946	0.221734	-0.179629	0.626555	0.281349	0.684672	0.867789	0.535272	1.17726			-1.90776	-0.680458	-1.25957	-0.51529	-0.591715	0.0726075	0.594725	-0.106319	-0.0509592	0.346534	0.0486557	0.585508
Voltage-dependent L-type calcium channel subunit alpha-1C (Voltage-gated calcium channel subunit alpha Cav1.2) (Calcium channel, L type,alpha-1 polypeptide, isoform 1, cardiac muscle).	Q13936	CAC1C_1974_1986	ASLGRRASFHLEC	[1975, 1981]	[]	5	10	28		-0.822626	-0.401636	0.236325	0.177868	-0.00361555	0.393349	0.426383	0.576866	0.857553	0.607557	1.07897			-1.49613	-0.88923	-1.21299	-0.595369	-0.542915	0.0322807	0.554712	-0.0578539	-0.0632107	0.442457	0.162433	0.538822
[3-methyl-2-oxobutanoate dehydrogenase [lipoamide]] kinase,mitochondrial precursor (EC 2.7.11.4) (Branched-chain alpha-ketoaciddehydrogenase kinase) (BCKDHKIN) (BCKD-kinase).	O14874	BCKD_45_57	ERSKTVTSFYNQS	[47, 52, 57]	[49, 51]	6	2	29		-0.384078	0.263136	-0.540902	0.0285142	0.0852663	0.461416	0.278486	0.455981	0.0213864	0.132524	0.643894			-0.163461	-0.298862	-0.278641	9.8922e-05	-0.488517	-0.0924905	-0.172416	-0.384078	0.0880205	0.0127986	0.101655	0.230269
Potassium voltage-gated channel subfamily A member 6 (Voltage-gatedpotassium channel subunit Kv1.6) (HBK2).	P17658	KCNA6_504_516	ANRERRPSYLPTP	[511]	[515]	11	12	30		-0.719748	-0.229807	0.782443	0.030807	-0.109747	0.866669	0.264279	0.415868	0.611952	0.423015	0.334619			-1.47529	-0.515582	-1.11703	-0.367507	-0.555177	0.0833952	0.674901	-0.12797	0.019107	0.325015	-0.0601678	0.445953
Cystic fibrosis transmembrane conductance regulator (CFTR) (cAMP-dependent chloride channel) (ATP-binding cassette transporter sub-family C member 7).	P13569	CFTR_761_773	LQARRRQSVLNLM	[768]	[]	8	12	31		-0.614716	-0.355036	0.329317	0.0928609	-0.0755574	0.337467	0.300597	0.41523	0.600609	0.420032	0.609096			-1.10294	-0.560405	-0.74085	-0.372126	-0.291001	0.103978	0.393269	-0.185246	-0.0379007	0.163334	0.144453	0.425536
6-phosphofructo-2-kinase/fructose-2,6-biphosphatase 3 (6PF-2-K/Fru-2,6-P2ASE brain/placenta-type isozyme) (iPFK-2) (Renal carcinomaantigen NY-REN-56) [Includes: 6-phosphofructo-2-kinase (EC 2.7.1.105);Fructose-2,6-bisphosphatase (EC 3.1.3.46)].	Q16875	F263_454_466	NPLMRRNSVTPLA	[461]	[463]	9	12	32		-0.747064	-0.440288	0.260911	0.0878198	-0.0906479	0.395143	0.336694	0.497858	0.677838	0.4544	1.03646			-1.33209	-0.59339	-0.881136	-0.372026	-0.350465	0.0648478	0.445363	-0.145027	-0.069358	0.189342	0.134547	0.440275
C-Rel proto-oncogene protein (C-Rel protein).	Q04864	REL_260_272	KMQLRRPSDQEVS	[267, 272]	[]	4	9	33		-0.92277	-0.353251	0.844903	-0.0382607	-0.0175401	1.08112	0.292026	0.791671	0.918356	0.528684	0.507484			-1.98922	-0.944031	-1.86493	-0.505975	0.971776	0.0877437	0.634465	-0.0184074	-0.0493837	0.0747059	-0.397477	0.36831
Potassium voltage-gated channel subfamily A member 2 (Voltage-gatedpotassium channel subunit Kv1.2) (HBK5) (NGK1) (HUKIV).	P16389	KCNA2_442_454	PDLKKSRSASTIS	[447, 449, 451, 454]	[452]	5	5	34		-0.372532	0.0563454	0.0380563	-0.213869	-0.0837124	0.429213	0.434569	0.273671	0.304039	0.259907	0.171864			-0.373197	-0.62352	-0.13241	-0.238833	-0.0880161	-0.159956	-0.128759	-0.282455	0.176103	-0.0951229	0.0759887	0.572627
Ryanodine receptor 1 (Skeletal muscle-type ryanodine receptor) (RyR1)(RYR-1) (Skeletal muscle calcium release channel).	P21817	RYR1_4317_4329	VRRLRRLTAREAA	[]	[4324]	3	12	35		-0.768019	-0.366206	-0.28177	-0.263155	-0.136945	0.157363	0.617599	0.454948	0.693147	0.362836	2.7164			-0.85237	-0.716458	-0.775176	-0.15936	-0.395711	-0.32882	0.00727073	0.123423	-0.0755417	-0.0732995	-0.236177	0.296026
DNA topoisomerase 2-alpha (EC=5.99.1.3) (DNA topoisomerase II, alpha isozyme).	P11388	TOP2A_1463_1475	RRKRKPSTSDDSD	[1469, 1471, 1474]	[1470]	10	9	36		-0.712143	-0.386478	0.464259	-0.123873	-0.0588927	0.606601	0.291293	0.444384	0.743515	0.559751	0.549759			-1.2033	-0.84499	-0.998229	-0.315886	-0.379763	0.0375572	0.486494	-0.0732054	0.0111509	0.268902	0.155874	0.477218
NA	NA	ART_025_CXGLRRWSLGGLRRWSL	GLRRWSLGGLRRWSL	NA	NA	4	10	37		-0.821076	-0.631197	-0.260982	0.0674442	-0.0452003	0.225431	0.408254	0.710565	1.01481	0.685432	1.6986			-1.2934	-1.0063	-0.962744	-0.624792	-0.43223	0.0578489	0.442379	0.00033474	-0.177677	0.238395	0.222872	0.483225
cAMP-dependent protein kinase type II-alpha regulatory subunit.	P13861	KAP2_92_104	SRFNRRVSVCAET	[92, 99]	[104]	2	11	38		-0.730859	-0.321922	0.168451	0.286705	-0.0853747	0.218111	0.206797	0.463965	0.846851	0.526076	0.86591			-1.48376	-0.523867	-0.914654	-0.605274	-0.382333	0.18292	0.532956	-0.183422	-0.0540293	0.205395	0.299061	0.482294
Desmoplakin (DP) (250/210 kDa paraneoplastic pemphigus antigen).	P15924	DESP_2842_2854	RSGSRRGSFDATG	[2843, 2845, 2849]	[2853]	9	10	39		-1.09714	-0.402681	-0.362361	0.25939	0.111246	0.232322	0.502887	0.686346	1.15499	0.860353	0.733419			-1.07429	-0.953149	-0.777648	-0.741783	-0.281399	-0.146773	0.266685	0.0249889	-0.0725329	0.107333	0.438872	0.530918
Sodium channel protein type 7 subunit alpha (Sodium channel proteintype VII subunit alpha) (Putative voltage-gated sodium channel subunitalpha Nax) (Sodium channel protein cardiac and skeletal muscle subunitalpha).	Q01118	SCN7A_898_910	KNGCRRGSSLGQI	[905, 906]	[]	4	12	40		-0.866333	-0.416057	0.21527	0.256508	-0.0386017	0.316345	0.292534	0.561601	0.845591	0.597411	0.501146			-1.28999	-0.604503	-0.741817	-0.566589	-0.360528	0.0377451	0.378321	-0.0304874	-0.0832704	0.255726	0.287666	0.452313
Kinesin-like protein KIF2C (Mitotic centromere-associated kinesin)(MCAK) (Kinesin-like protein 6).	Q99661	KIF2C_105_118_S106G	EGLRSRSTRMSTVS	[109, 111, 115, 118]	[112, 116]	9	5	41		-0.647395	-0.208671	-0.0706692	-0.1472	-0.026468	0.313612	0.362065	0.243834	0.539673	0.436146	0.833445			-0.753237	-0.467958	-0.48701	-0.273485	-0.194161	-0.0835979	0.0166444	-0.162865	0.155773	0.123421	0.13768	0.360424
Tyrosine-protein phosphatase non-receptor type 12 (EC 3.1.3.48)(Protein-tyrosine phosphatase G1) (PTPG1) (PTP-PEST).	Q05209	PTN12_32_44	FMRLRRLSTKYRT	[39]	[40, 44]	11	11	42		-0.975702	-0.242328	-0.590575	-0.435599	-0.0164395	0.349118	0.908565	0.550003	0.620297	0.372802	2.66209			-0.784119	-0.94598	-0.429768	-0.232992	-0.33087	-0.498161	-0.307979	-0.05826	0.277638	-0.176179	-0.0865946	0.371032
cAMP-dependent protein kinase type II-beta regulatory subunit.	P31323	KAP3_107_119	NRFTRRASVCAEA	[114]	[110]	10	12	43		-0.640556	-0.32723	0.305881	0.148139	-0.10513	0.3413	0.22012	0.406702	0.618201	0.457399	0.627094			-1.20367	-0.407033	-0.936657	-0.446867	-0.433053	0.115613	0.59367	-0.102421	-0.0871522	0.33287	0.0942628	0.428522
Gamma-aminobutyric acid receptor subunit beta-2 precursor (GABA(A)receptor subunit beta-2).	P47870	GBRB2_427_439	SRLRRRASQLKIT	[427, 434]	[439]	12	10	44		-0.858651	-0.578597	-0.0842035	-0.219123	0.00667485	0.290458	0.527766	0.396545	0.717088	0.454055	1.94336			-1.13545	-0.799819	-0.795534	-0.307393	-0.421196	-0.146315	0.328595	0.0425149	0.00257405	0.154306	0.0633261	0.419016
Serine/threonine-protein kinase 6 (EC 2.7.11.1) (Aurora kinase A)(Aurora-A) (Serine/threonine kinase 15) (Aurora/IPL1-related kinase 1)(Aurora-related kinase 1) (hARK1) (Breast tumor-amplified kinase).	O14965	STK6_283_295	SSRRTTLCGTLDY	[283, 284]	[287, 288, 292]	6	9	45		-0.368504	-0.439205	0.477388	0.0358588	-0.0159287	0.501347	0.150899	0.289105	0.447734	0.361928	0.0751063			-0.669563	-0.667366	-0.778726	-0.237817	-0.241673	0.136649	0.373761	-0.102589	-0.018826	0.212634	0.0911443	0.386645
Erythrocyte membrane protein band 4.2 (Erythrocyte protein 4.2)(P4.2).	P16452	EPB42_241_253	LLNKRRGSVPILR	[248]	[]	11	10	46		-1.04157	-0.627163	0.181979	0.0343138	0.0238253	0.480007	0.27442	0.662288	1.09967	0.69548	0.69362			-1.38957	-0.994529	-0.801477	-0.63071	-0.461099	-0.0287975	0.451837	-0.071382	0.0428797	0.347667	0.394406	0.663903
Phospholemman precursor (FXYD domain-containing ion transportregulator 1).	O00168	PLM_76_88	EEGTFRSSIRRLS	[82, 83, 88]	[79]	10	11	47		-0.909077	0.723919	2.02324	0.607167	0.175442	2.41057	0.119087	0.760134	1.05382	0.734079	-2.69282			-2.69282	-1.02197	-2.69282	-0.435766	-0.986111	-0.197148	1.34247	0.0952256	-0.039788	1.12423	0.098897	0.400039
Glutamate [NMDA] receptor subunit zeta-1 precursor (N-methyl-D-aspartate receptor subunit NR1).	Q05586	NMDZ1_890_902	SFKRRRSSKDTST	[890, 896, 897, 901]	[900, 902]	5	7	48		-0.708314	-0.0950828	-0.402705	-0.470828	-0.0185601	0.317832	0.40801	0.369588	0.289173	0.427874	1.78493			-0.434494	-0.824828	-0.389583	-0.085323	-0.10449	-0.295011	-0.576744	0.0736259	0.248103	-0.309387	0.252674	0.543537
Receptor tyrosine-protein kinase erbB-2 precursor (EC 2.7.10.1)(p185erbB2) (C-erbB-2) (NEU proto-oncogene) (Tyrosine kinase-type cellsurface receptor HER2) (MLN 19) (CD340 antigen).	P04626	ERBB2_679_691	QQKIRKYTMRRLL	[]	[686]	10	3	49		-0.519779	0.444682	-0.923346	-0.427209	0.162116	0.105808	0.659423	-0.00153776	0.184109	0.203701	2.52582			-0.238748	-0.487475	-0.0618145	-0.183181	0.0516146	-0.411953	-1.10889	-0.0780243	0.374242	-0.762986	0.191373	0.30206
Annexin A1 (Annexin-1) (Annexin I) (Lipocortin I) (Calpactin II)(Chromobindin-9) (p35) (Phospholipase A2 inhibitory protein).	P04083	ANXA1_209_221	AGERRKGTDVNVF	[]	[216]	11	1	50		-0.299128	0.0118928	0.273869	0.0425143	-0.192333	0.699456	0.268374	-0.0683627	0.33986	0.219243	0.681608			-0.738093	-0.357975	-0.685673	-0.264283	-0.394179	-1.21381	0.149541	1.7456	-0.0938721	-0.365033	0.104854	0.135924
Nitric oxide synthase, endothelial (EC=1.14.13.39) (Endothelial NOS) (eNOS) (EC-NOS) (NOS type III) (NOSIII) (Constitutive NOS) (cNOS).	P29474	NOS3_1171_1183	SRIRTQSFSLQER	[1171, 1177, 1179]	[1175]	6	7	51		-0.54011	0.15822	-0.100373	-0.199478	0.0675229	0.270189	0.46894	0.0240983	0.282723	0.144384	0.393717			-0.133918	-0.563772	-0.181829	0.0791577	0.104169	-0.232243	-0.375879	-0.152905	0.368775	-0.267212	0.18801	0.197812
Voltage-dependent calcium channel subunit alpha-2/delta-1 precursor(Voltage-gated calcium channel subunit alpha-2/delta-1) [Contains:Voltage-dependent calcium channel subunit alpha-2-1; Voltage-dependentcalcium channel subunit delta-1].	P54289	CA2D1_494_506	LEDIKRLTPRFTL	[]	[501, 505]	9	2	52		0.0305904	0.145803	-0.109427	0.100133	0.0980972	0.0306029	-0.0192133	0.0541538	0.026986	0.156585	-0.0152006			-0.162042	0.197633	-0.195401	-0.0455338	-0.093617	-0.178188	0.0556321	-0.40572	0.0219253	0.205329	-0.118397	0.219271
M-phase inducer phosphatase 1 (EC=3.1.3.48) (Dual specificity phosphatase Cdc25A).	P30304	MPIP1_172_184	FTQRQNSAPARML	[178]	[173]	11	6	53		-0.422914	-0.387824	0.126289	-0.188451	0.0865927	0.405532	0.0537844	0.14687	0.518751	0.456282	0.230453			-0.684007	-0.376929	-0.507337	-0.342414	-0.156269	0.0770617	0.169975	-0.140351	0.0722332	0.296727	0.238631	0.327315
cAMP-dependent protein kinase catalytic subunit gamma (EC 2.7.11.11)(PKA C-gamma).	P22612	KAPCG_192_206	VKGRTWTLCGTPEYL	[]	[196, 198, 202]	4	5	54		-0.339662	-0.0622731	-0.446531	-0.0190722	0.0444488	0.0739011	0.317512	0.304697	0.180433	0.410893	0.211405			-0.0667778	-0.403069	-0.099866	-0.221415	-0.0344316	-0.0259729	-0.0975596	-0.0837708	0.0610537	0.010096	0.120216	0.165745
Retinoblastoma-like protein 2 (130 kDa retinoblastoma-associatedprotein) (p130) (PRB2) (RBR-2).	Q08999	RBL2_655_667	GLGRSITSPTTLY	[659, 662]	[661, 664, 665]	2	9	55		-0.0994485	-0.0632463	-0.517693	0.0343146	0.0911891	-0.00214295	0.206524	0.271309	0.15668	0.45791	0.224541			-0.0775838	-0.623048	-0.248725	-0.148577	0.207791	-0.0440477	-0.201249	-0.0256599	-0.0314258	-0.0328951	0.218979	0.246505
Vasodilator-stimulated phosphoprotein (VASP).	P50552	VASP_271_283	LARRRKATQVGEK	[]	[278]	6	12	56		-0.458584	-0.167247	-0.510573	-0.16306	0.0343765	0.0263778	0.318598	0.0760826	0.353307	0.171116	1.29434			-0.069765	-0.42163	-0.106743	-0.0825821	-0.0174083	-0.2305	-0.328412	0.146265	0.0858968	-0.20096	0.0723344	0.17877
Pleckstrin (Platelet p47 protein).	P08567	PLEK_106_118	GQKFARKSTRRSI	[113, 117]	[114]	1	8	57		-0.602878	0.266436	-0.601891	-0.45216	-0.0238367	0.108232	0.642968	0.311893	0.00588556	0.339212	1.37491			-0.188036	-0.836324	0.0175029	0.125748	0.16343	-0.367589	-0.778392	-0.111259	0.388167	-0.542468	0.293224	0.467226
Histone H3-like centromeric protein A (Centromere protein A) (CENP-A)(Centromere autoantigen A).	P49450	CENPA_1_14	MGPRRRSRKPEAPR	[7]	[]	3	3	58		-0.594459	0.271927	-0.91637	-0.593436	0.014634	-0.108536	0.451132	0.217973	0.138291	0.338819	2.50251			-0.16083	-0.526452	0.0395833	-0.25423	0.21958	-0.431707	-1.25376	0.095331	0.313595	-0.607917	0.268428	0.575892
Serine/threonine-protein phosphatase 2A catalytic subunit beta isoform(EC 3.1.3.16) (PP2A-beta).	P62714	PP2AB_297_309	EPHVTRRTPDYFL	[]	[301, 304]	2	8	59		-0.314341	-0.312815	-0.337063	0.00670648	0.349494	0.254	0.16534	0.208708	0.208708	0.370881	0.0329597			0.295994	-0.364798	-0.412351	-0.238452	-0.216891	-0.203047	-0.451521	0.00238347	0.000486374	0.155334	0.614765	0.185518
Cell division control protein 2 homolog (EC 2.7.11.22) (EC 2.7.11.23) (p34 protein kinase) (Cyclin-dependent kinase 1) (CDK1).	P06493	CDC2_154_169	GIPIRVYTHEVVTLWY	[]	[161, 166]	11	2	60		-0.21426	0.0110048	0.195429	-0.798173	0.32983	0.564043	0.182528	0.488451	0.324292	0.528853	-0.568503			0.0786158	-0.11562	-1.60712	-0.614153	-0.300939	0.0230233	0.593536	0.0898268	-0.23047	0.586219	0.717039	-0.263448
Beta-adducin (Erythrocyte adducin subunit beta)	P35612	ADDB_706_718	KKKFRTPSFLKKS	[713, 718]	[711]	8	1	61		-0.639826	0.642217	-0.384644	-0.436213	0.0918971	-0.197748	0.46785	0.205205	-0.110085	0.363551	0.838971			0.09595	-0.380318	0.385193	0.297789	0.163382	-0.525239	-1.28673	-0.353938	0.440109	-0.69526	0.511329	0.506556
Muscarinic acetylcholine receptor M1.	P11229	ACM1_421_433	CNKAFRDTFRLLL	[]	[428]	2	1	62		-0.0190112	0.16601	-0.281739	0.191949	0.0859058	-0.359547	-0.108937	0.0125082	0.376809	0.477174	-0.285225			0.0323321	-0.109577	0.358177	-0.303915	-0.0662035	-0.0527723	-0.180057	-0.155102	0.0729892	-0.247326	0.194455	0.201103
Protein kinase C beta type (EC 2.7.11.13) (PKC-beta) (PKC-B).	P05771	KPCB_19_31_A25S	RFARKGSLRQKNV	[25]	[]	10	5	63		-0.923937	0.753739	-1.04561	-0.525161	0.140305	-0.118724	0.826244	0.0737874	-0.248487	0.219923	1.66951			0.113241	-0.791433	0.43195	0.164489	0.556184	-0.681156	-1.85217	-0.140704	0.981924	-0.87238	0.669492	0.598967
Histone H2B type 1-B (H2B.f) (H2B/f) (H2B.1).	P33778	H2B1B_ 27_40	GKKRKRSRKESYSI	[33, 37, 39]	[]	9	4	64		-0.752479	0.793054	-0.750646	-0.535718	0.000808109	-0.290126	0.510798	0.263954	-0.111504	0.354059	0.958506			0.285159	-0.649021	0.434128	0.365867	0.344242	-0.52112	-1.54383	-0.281159	0.436803	-0.503179	0.454347	0.737054
Bcl2 antagonist of cell death (BAD) (Bcl-2-binding component 6) (Bcl-XL/Bcl-2-associated death promoter) (Bcl-2-like 8 protein).	Q92934	BAD_69_81	IRSRHSSYPAGTE	[71, 74, 75]	[80]	4	2	65		-0.455143	0.0422569	-0.43839	0.157257	0.206815	-0.287005	0.167795	0.233333	0.354779	0.324085	-0.196335			-0.182798	-0.015517	0.206357	-0.379432	0.170298	-0.0842817	-0.219537	-0.501714	-0.025819	0.0126939	0.411119	0.499184
Serine/threonine-protein kinase Nek3 (EC 2.7.11.1) (NimA-relatedprotein kinase 3) (HSPK 36).	P51956	NEK3_158_170	FACTYVGTPYYVP	[]	[161, 165]	4	7	66		-0.970393	-0.592823	-0.559294	-0.15551	-0.066719	-0.253047	0.299853	0.328866	0.655747	0.687402	0.722304			0.191255	-0.523577	-0.0531281	-0.160745	-0.135025	-0.0979699	-0.49635	0.272961	0.214803	0.259159	0.385058	0.0471719
Serine/threonine-protein kinase Nek2 (EC 2.7.11.1) (NimA-relatedprotein kinase 2) (NimA-like protein kinase 1) (HSPK 21).	P51955	NEK2_172_184	FAKTFVGTPYYMS	[184]	[175, 179]	3	7	67		-0.0573339	-0.260477	-0.542755	-0.0690977	0.172148	-0.302694	0.0832754	0.236336	0.0425125	0.48702	0.266747			0.169939	-0.372283	0.123301	-0.0879721	0.308277	-0.0792646	-0.52104	-0.181452	-0.0903563	-0.0254499	0.36623	0.334391
Retinoblastoma-associated protein (PP110) (P105-RB) (RB).	P06400	RB_350_362	SFETQRTPRKSNL	[350, 360]	[353, 356]	10	8	68		0.0962876	0.868529	-0.191958	0.393005	0.20154	-0.453399	-0.333252	-0.0999618	-0.0461994	0.560862	-1.04075			0.630125	-0.365812	0.421939	-0.0925785	0.661343	0.0362624	-2.96388	0.0780829	0.0227288	0.581992	0.532198	0.502901
Protein phosphatase 1 regulatory subunit 1A (Protein phosphataseinhibitor 1) (IPP-1) (I-1).	Q13522	PPR1A_28_40	QIRRRRPTPATLV	[]	[35, 38]	3	8	69		-0.243203	-0.70347	-0.0592402	-0.209986	-0.0300927	-0.114381	0.0516077	0.00677542	0.447269	0.303548	0.534105			-0.192872	-0.455095	-0.0952471	-0.330073	0.120525	-0.026112	0.0167114	-0.00382944	0.21871	0.085642	0.314664	0.364042
Calcium/calmodulin-dependent protein kinase type II gamma chain(EC 2.7.11.17) (CaM-kinase II gamma chain) (CaM kinase II subunitgamma) (CaMK-II subunit gamma).	Q13555	KCC2G_278_289	VASMMHRQETVE	[280]	[287]	3	11	70		-0.10275	-0.0552189	-0.645798	-0.010224	0.262806	-0.224282	0.123449	-0.243685	-0.0971214	0.386307	0.508022			0.223823	0.244507	-0.145055	-0.456423	0.245688	-0.00809587	-0.42805	0.381685	-0.0152232	-0.218476	0.363264	-0.0891486
Cellular tumor antigen p53 (Tumor suppressor p53) (Phosphoprotein p53)(Antigen NY-CO-13).	P04637	P53_308_323	LPNNTSSSPQPKKKPL	[313, 314, 315]	[312]	10	7	71		-0.431575	-0.580328	-0.485765	-1.13194	-0.258648	-0.157747	-0.0740914	0.193546	0.18323	0.536939	1.96572			0.176971	-0.474164	-0.00158358	-0.0924043	-0.401125	-0.0806574	-0.592009	0.129251	0.128618	0.102101	0.568764	0.776895
Histone H3.2 (H3/m) (H3/o).	Q71DI3	H32_3_18	RTKQTARKSTGGKAPR	[11]	[4, 7, 12]	10	4	72		-0.518121	0.401764	-0.52962	-0.510907	-0.0198956	-0.262245	0.219157	0.0123338	0.179455	0.370275	0.484079			0.289639	-0.622458	0.358776	-0.121142	0.0677249	0.115849	-0.996405	-0.0337721	0.338002	-0.0180929	0.345013	0.450592
ETS domain-containing transcription factor ERF (Ets2 repressorfactor).	P50548	ERF_519_531	GEAGGPLTPRRVS	[531]	[526]	11	3	73		0.166966	-0.796864	-0.998498	-0.0630386	-0.131933	-1.59251	0.0580654	-0.542746	0.00710799	1.05461	2.24563			-0.552242	-0.0102856	-0.425609	0.149667	1.05895	-0.276434	0.0283017	-0.129819	0.0837956	-1.59251	1.63377	0.625616
Cellular tumor antigen p53 (Tumor suppressor p53) (Phosphoprotein p53)(Antigen NY-CO-13).	P04637	P53_12_24	PPLSQETFSDLWK	[15, 20]	[18]	9	7	74		-0.167212	-0.53755	0.0888325	-0.30221	0.409397	-0.190628	0.0211525	-0.189744	-0.164584	0.469436	0.33437			0.247625	0.286109	-0.258266	-0.460816	0.0888325	-0.0103512	0.0842885	0.625224	-0.0966349	-0.598342	0.573611	-0.25254
FKBP12-rapamycin complex-associated protein (FK506-binding protein 12-rapamycin complex-associated protein 1) (Rapamycin target protein) (RAPT1) (Mammalian target of rapamycin) (mTOR).	P42345	FRAP_2443_2455	RTRTDSYSAGQSV	[2448, 2450, 2454]	[2444, 2446]	3	4	75		-0.122243	-0.00999574	-0.648035	-0.159157	0.292261	-0.275226	0.260991	0.0233477	0.291461	0.115154	-0.00179032			0.0829427	-0.13223	0.454249	-0.346355	0.484415	0.0114101	-0.155107	-0.492603	-0.0692049	-0.232998	0.345548	0.283165
Beta-adducin (Erythrocyte adducin subunit beta)	P35612	ADDB_696_708	GSPSKSPSKKKKK	[697, 699, 701, 703]	[]	7	1	76		-0.803933	-0.320042	-0.606809	-0.50188	0.0183923	-0.378145	0.155425	0.460532	0.343942	0.444376	0.762051			0.448839	-0.563013	0.722971	-0.33413	-0.426373	-0.0573815	-1.06017	0.0910003	0.0910003	0.312227	0.602957	0.598165
Muscarinic acetylcholine receptor M5.	P08912	ACM5_494_506	CYALCNRTFRKTF	[]	[501, 505]	5	1	77		0.119003	-0.0904689	-0.465182	0.0156598	0.11076	-0.277672	0.0641754	0.00895769	0.2043	0.294353	-0.179469			0.0798831	-0.160279	0.393732	-0.184422	0.161726	-0.0498592	-0.285714	-0.231639	-0.0409653	0.098875	0.254277	0.159969
Ribosomal protein S6 kinase alpha-1 (S6K-alpha 1) (EC=2.7.11.1) (90 kDa ribosomal protein S6 kinase 1) (p90-RSK 1) (pp90RSK1) (p90S6K) (Ribosomal S6 kinase 1) (RSK-1) (MAP kinase-activated protein kinase 1a) (MAPKAPK1A).	Q15418	KS6A1_374_386	QLFRGFSFVATGL	[380]	[384]	12	5	78		-0.0885817	0.0131822	-0.112159	-0.375345	0.147231	-0.0701422	-0.0879399	0.157012	0.109671	0.289302	-0.124391			0.1188	-0.285728	0.0173641	-0.00259222	0.108384	0.00284134	-0.135954	-0.100185	0.0549215	0.15151	0.119449	0.0933498
Muscarinic acetylcholine receptor M4.	P08173	ACM4_456_468	CNATFKKTFRHLL	[]	[459, 463]	4	1	79		-0.0826953	0.0532367	-0.732668	0.0288283	-0.245178	-0.428736	0.24995	0.0702531	0.334262	0.433277	0.0261881			0.167051	-0.312891	0.502654	-0.146745	0.0916202	-0.128937	-0.408357	-0.0259073	0.0341904	0.0138046	0.253103	0.253699
Ras-related protein Rap-1b precursor (GTP-binding protein smg p21B).	P61224	RAP1B_172_184	PGKARKKSSCQLL	[179, 180]	[]	8	8	80		-0.117153	-0.719689	-0.691278	-0.149563	0.264039	-0.160528	-0.0239349	-0.0308199	0.45214	0.471904	-0.020641			0.340776	-0.589728	0.185912	-0.493747	0.165458	0.126121	-0.150404	0.0546698	-0.0558472	0.149839	0.578214	0.41426
Retinoblastoma-associated protein (PP110) (P105-RB) (RB).	P06400	RB_774_786	TRPPTLSPIPHIP	[780]	[774, 778]	11	8	81		0.0753534	0.370184	0.500834	-0.171006	0.177808	0.140938	-0.590547	-0.00721762	0.0186956	-0.151243	-1.62299			-0.065513	-0.089257	-1.62299	-0.142109	0.195979	-0.0296161	0.762827	0.191543	0.178958	0.747117	0.915871	0.216388
Retinoblastoma-associated protein (PP110) (P105-RB) (RB).	P06400	RB_803_815	NIYISPLKSPYKI	[807, 811]	[]	12	8	82		-0.467042	-0.236305	-0.143847	-0.332311	0.606481	0.0133569	-0.111001	-0.0426478	0.261201	0.222968	-0.480711			0.147139	-0.618313	0.157747	-0.14696	0.251104	0.0957928	-0.201147	0.182757	0.0931144	0.3022	0.299807	0.146618
Muscarinic acetylcholine receptor M5.	P08912	ACM5_498_510	CNRTFRKTFKMLL	[]	[501, 505]	6	1	83		-0.0799842	-0.222278	-0.747838	-0.10402	0.265009	-0.446139	-0.058156	-0.154918	0.222433	0.300617	0.235166			0.245812	-0.151744	0.516642	-0.211894	0.318657	0.117945	-0.496901	-0.18407	-0.0169091	-0.039119	0.439399	0.252287
Sphingosine 1-phosphate receptor GPR6 (G-protein coupled receptor 6).	P46095	GPR6_349_361	QSKVPFRSRSPSE	[350, 356, 358, 360]	[]	5	4	84		-0.221057	0.011759	-0.619698	-0.0793183	0.0674901	-0.268117	0.187449	-0.0208006	0.159839	0.337446	-0.352481			0.175976	-0.258496	0.414086	-0.141145	0.311846	-0.135225	-0.349977	-0.28861	0.183715	0.0789616	0.339516	0.46684
Lamin-B1.	P20700	LMNB1_16_28	GGPTTPLSPTRLS	[23, 28]	[19, 20, 25]	3	6	85		0.532187	-0.125454	0.322498	-0.767	0.698082	-0.951425	-0.142268	-0.340774	-0.249739	-0.0961597	-0.265179			0.755056	0.174351	0.396499	-0.520057	0.432123	0.054436	0.391337	-0.694488	-0.133863	-0.392934	0.300639	0.622133
Retinoblastoma-associated protein (PP110) (P105-RB) (RB).	P06400	RB_242_254	AVIPINGSPRTPR	[249]	[252]	9	8	86		-0.244968	-0.687952	-0.450722	-0.240577	0.0695671	-0.12794	-0.0987474	0.132927	0.444083	0.327064	-0.107609			0.264743	-0.57292	0.0187632	-0.368314	0.205713	0.127674	-0.118586	-0.0367285	0.0405987	0.235861	0.681242	0.506829
RAF proto-oncogene serine/threonine-protein kinase (EC 2.7.11.1) (Raf-1) (C-RAF) (cRaf).	P04049	RAF1_253_265	QRQRSTSTPNVHM	[257, 259]	[258, 260]	7	8	87		-0.0902961	-0.253541	-0.246047	-0.237105	0.11736	0.293867	-0.159153	-0.174911	0.131253	0.154718	-0.277789			0.309209	-0.334346	-0.0401944	-0.082062	0.383566	-0.0174558	-0.276262	0.0929801	-0.0450084	-0.140841	0.330419	0.561638
Neuronal migration protein doublecortin (Lissencephalin-X) (Lis-X)(Doublin).	O43602	DCX_49_61	HFDERDKTSRNMR	[57]	[56]	7	3	88		-0.473924	0.49776	-0.746489	-0.222927	-0.281735	-0.399189	-0.0757099	0.0404061	0.239001	0.323069	-0.0264929			0.489139	0.0581807	0.273729	-0.0794068	0.138518	-0.107439	-0.661766	0.119932	-0.0446635	-0.13083	0.465478	0.605359
Cell division protein kinase 7 (EC 2.7.11.22) (EC 2.7.11.23) (CDK-activating kinase) (CAK) (TFIIH basal transcription factor complexkinase subunit) (39 kDa protein kinase) (P39 Mo15) (STK1) (CAK1).	P50613	CDK7_163_175	GSPNRAYTHQVVT	[164]	[170, 175]	12	2	89		-0.0826364	0.560996	-0.117408	-0.190989	-0.0140925	0.157533	-0.316532	0.0849199	-0.0610137	0.491271	-2.78436			0.587317	0.328644	-0.589348	-0.058631	0.455102	-0.100661	-0.167417	-0.256865	0.0844888	0.579143	1.01816	0.392379
Glycogen [starch] synthase, liver (EC 2.4.1.11).	P54840	GYS2_1_13	MLRGRSLSVTSLG	[6, 8, 11]	[10]	8	4	90		-0.140764	-0.0332813	-0.0586252	0.0649104	0.138427	-0.18142	0.0446181	-0.353918	0.080264	0.143372	-0.346529			-0.255218	0.183139	0.113351	-0.270366	0.250334	0.10449	-0.10023	-0.143614	0.112382	0.191206	0.21213	0.245342
Microtubule-associated protein tau (Neurofibrillary tangle protein)(Paired helical filament-tau) (PHF-tau).	P10636	TAU_524_536	GSRSRTPSLPTPP	[525, 527, 531]	[529, 534]	8	9	91		0.297333	0.594183	-0.527622	0.700647	0.28482	-0.473683	-0.740535	-0.291372	0.0177587	0.0389034	-2.51395			1.03426	-0.155573	1.199	-0.0835063	0.423468	0.172481	-0.975081	0.191376	-0.111902	0.237913	0.261958	0.419121
Fibrinogen alpha chain precursor [Contains: Fibrinopeptide A].	P02671	FIBA_569_581	EFPSRGKSSSYSK	[572, 576, 577, 578, 580]	[]	1	4	92		-0.256226	-0.312884	-0.266435	-0.196726	0.224127	-0.889022	0.0365002	0.649391	-1.8855	0.597347	0.194295			0.0225522	-0.231888	0.760453	0.782786	0.338388	-0.269927	-0.370057	-0.00872902	0.247397	0.294522	-0.172433	0.712065
G-substrate.	O96001	GSUB_61_73	KKPRRKDTPALHI	[]	[68]	7	4	93		-0.309048	-0.348075	-1.04304	-0.225561	0.136515	-0.520747	0.0182783	-0.0374879	0.183591	0.434154	-0.0545816			0.709527	-0.207341	0.778586	-0.405072	0.469759	0.0634257	-0.780001	-0.179824	0.177666	0.000217438	0.579759	0.559295
CD27 antigen precursor (CD27L receptor) (T-cell activation antigenCD27) (T14) (Tumor necrosis factor receptor superfamily member 7).	P26842	CD27_212_224	HQRRKYRSNKGES	[219, 224]	[]	10	2	94		0.0095119	-0.136047	-0.678619	-0.159316	0.263711	-0.737895	-0.218267	-0.143865	0.119806	0.250112	-0.155057			0.441553	-0.286568	0.666955	-0.481141	0.559623	0.103179	-0.642399	-0.273983	0.309029	0.103185	0.487906	0.598586
Bcl2 antagonist of cell death (BAD) (Bcl-2-binding component 6) (Bcl-XL/Bcl-2-associated death promoter) (Bcl-2-like 8 protein).	Q92934	BAD_93_105	FRGRSRSAPPNLW	[97, 99]	[]	5	2	95		-0.133054	-0.128225	-0.535847	-0.0195212	0.209423	-0.512297	0.0578382	-0.217522	0.224661	0.252678	-0.436688			0.280534	-0.115123	0.58262	-0.0885346	0.415584	0.0241611	-0.296568	-0.34633	0.103055	-0.130982	0.528712	0.281426
Myristoylated alanine-rich C-kinase substrate (MARCKS) (Protein kinaseC substrate, 80 kDa protein, light chain) (PKCSL) (80K-L protein).	P29966	MARCS_160_172	FKKSFKLSGFSFK	[163, 167, 170]	[]	5	6	96		-0.429137	-0.326878	-0.98502	-0.169644	-0.0312151	-0.245594	-0.00788008	0.0903465	0.332547	0.485247	-0.134094			0.338315	-0.286192	0.501663	-0.0518182	0.177064	-0.136204	-0.186742	0.176122	0.0560972	0.180205	0.365477	0.287334
65 kDa Yes-associated protein (YAP65).	P46937	YAP1_121_133	QHVRAHSSPASLQ	[127, 128, 131]	[]	2	10	97		0.472648	0.0867419	-1.38501	1.06698	0.183622	-1.38501	-0.371701	-0.672855	-0.0143174	-1.38501	-1.38501			2.03682	0.1249	1.79396	-0.372564	1.28367	0.0839606	-1.38501	-0.0305728	-0.120507	-1.38501	2.04189	0.717385
DNA-dependent protein kinase catalytic subunit (DNA-PK catalytic subunit) (DNA-PKcs) (EC=2.7.11.1) (DNPK1) (p460).	P78527	PRKDC_2618_2630	TRTQEGSLSARWP	[2624, 2626]	[2618, 2620]	4	8	98		0.0350291	-0.694265	-0.588511	0.0930189	0.348893	-0.531734	-0.10151	-0.318197	0.123305	0.482118	-0.46319			0.581134	-0.122166	0.405181	-0.158121	0.182051	0.160935	-0.293522	-0.0776628	-0.0728019	0.250506	0.577212	0.182296
Myristoylated alanine-rich C-kinase substrate (MARCKS) (Protein kinaseC substrate, 80 kDa protein, light chain) (PKCSL) (80K-L protein).	P29966	MARCS_152_164	KKKKKRFSFKKSF	[159, 163]	[]	4	6	99		-0.415287	-0.558873	-0.968659	-0.274253	0.0576027	-0.432027	0.00346405	0.112365	0.427744	0.486701	-0.409081			0.623741	-0.364746	0.493313	-0.255866	0.512468	-0.0928628	-0.263924	0.0920175	0.137508	0.105587	0.685006	0.298061
Myelin basic protein (MBP) (Myelin A1 protein) (Myelin membraneencephalitogenic protein).	P02686	MBP_222_234	HFFKNIVTPRTPP	[]	[229, 232]	6	6	100		-0.134428	-0.464757	-0.284791	-0.350866	0.121891	-0.302179	-0.141782	0.00635277	0.0973648	0.374627	-0.0854527			0.40596	-0.048433	-0.0854527	-0.208784	0.210091	0.0557941	-0.113452	-0.127403	0.0913557	0.231237	0.465034	0.288072
Muscarinic acetylcholine receptor M1.	P11229	ACM1_444_456	KIPKRPGSVHRTP	[451]	[455]	3	1	101		-0.323778	-0.274691	-0.891936	-0.260032	-0.16899	-0.588966	-0.00603776	-0.101718	0.374575	0.389501	-0.313265			0.540187	-0.0984021	0.840314	-0.113718	0.433755	-0.109706	-0.57529	-0.113718	0.00201698	0.133269	0.567154	0.659476
Ras-related protein Rab-1A (YPT1-related protein).	P62820	RAB1A_187_199	KSNVKIQSTPVKQ	[188, 194]	[195]	6	8	102		0.680126	-0.296413	-0.296413	-0.296413	0.754351	-0.296413	-2.92287	0.0251663	-2.92287	-0.296413	-0.296413			0.545522	1.13711	2.41861	0.470743	-0.296413	0.393603	-0.296413	1.06517	-0.324361	-0.296413	-0.296413	1.64383
Forkhead box protein O3 (Forkhead in rhabdomyosarcoma-like 1) (AF6q21protein).	O43524	FOXO3_25_37	QSRPRSCTWPLQR	[26, 30]	[32]	2	4	103		-0.00763806	-0.405887	-0.868983	0.0631336	-0.130154	-0.602302	-0.0541812	-0.152886	0.195055	0.362769	-0.312164			0.45617	0.120073	0.521301	-0.0624219	0.479907	0.110536	-0.310205	-0.167194	0.0470571	0.0239242	0.592335	0.101753
Nuclear receptor subfamily 4 group A member 1 (Orphan nuclear receptorHMR) (Early response protein NAK1) (TR3 orphan receptor) (ST-59).	P22736	NR4A1_344_356	GRRGRLPSKPKQP	[351]	[]	7	7	104		-0.357129	-0.810897	-0.761589	-0.400944	0.227833	-0.677525	-0.197948	-0.0638157	0.308637	0.3371	-0.30615			0.777644	-0.365654	0.58551	-0.292851	0.691322	-0.0684472	-0.457779	0.0644101	0.0682129	0.146686	0.876624	0.676752
Dual specificity mitogen-activated protein kinase kinase 1(EC 2.7.12.2) (MAP kinase kinase 1) (MAPKK 1) (ERK activator kinase 1)(MAPK/ERK kinase 1) (MEK1).	Q02750	MP2K1_287_299	PPRPRTPGRPLSS	[298, 299]	[292]	9	6	105		0.0771107	-0.518975	-0.576153	-0.371018	0.220747	-0.893371	-0.336742	-0.45754	0.157463	0.362074	-0.48074			0.626003	0.00392095	0.54945	-0.258573	0.638253	0.0920567	-0.215967	-0.00903091	0.051381	0.279638	0.600807	0.459206
Eukaryotic translation initiation factor 4E (eIF-4E) (eIF4E) (mRNA cap-binding protein) (eIF-4F 25 kDa subunit).	P06730	IF4E_203_215	TATKSGSTTKNRF	[207, 209]	[203, 205, 210, 211]	11	4	106		0.0491479	-0.416592	-0.466633	-0.453118	0.0118445	-0.273139	-0.342966	-0.101412	-0.102614	0.327569	-1.35246			0.596464	-0.167839	0.79357	-0.35725	0.414917	0.392577	-0.170046	-0.0823027	0.210866	0.42593	0.573538	0.489949
